# Supplementary material for: CLPTM1L modulates membrane lipid rafts to promote tumor EGFR signaling
Source: Life Metab. 2026 May 20;5(4):loag012. doi: 10.1093/lifemeta/loag012 (PMC13275298; doi:10.1093/lifemeta/loag012)
Supplement: loag012_Supplementary_Data [file loag012_supplementary_data.zip]

Archive with 4 entries (4 files):
- AutoFileRenameNote.txt
- Supplementary_Figures_and_Tables_revised - tu.pdf
- 9.xlsx
- 10.xlsx
