# Supplementary material for: CLPTM1L modulates membrane lipid rafts to promote tumor EGFR signaling
Source: Life Metab. 2026 May 20;5(4):loag012. doi: 10.1093/lifemeta/loag012 (PMC13275298; doi:10.1093/lifemeta/loag012)
Supplement: loag012_Supplementary_Data [file loag012_supplementary_data.zip › AutoFileRenameNote.txt]

From: Supplementary Table S1.The lipidomics data of GBM cells with non-targeting control or CLPTM1L knockdown..xlsx
To: 9.xlsx
Error: Could not find a part of the path '\\chenasprod\kglinw2\Journals\OUP\LIME\Vol00000\260018\FreshMss\Disk\lifemeta-2026-0013-20260515102418\lifemeta-2026-0013-20260515102418\suppl_data\Supplementary Table S1.The lipidomics data of GBM cells with non-targeting control or CLPTM1L knockdown..xlsx.tmp'.
From: Supplementary Table S2. The information on the CLPTM1L-high and low patient cohorts from the TCGA glioma dataset..xlsx
To: 10.xlsx
Error: Could not find a part of the path '\\chenasprod\kglinw2\Journals\OUP\LIME\Vol00000\260018\FreshMss\Disk\lifemeta-2026-0013-20260515102418\lifemeta-2026-0013-20260515102418\suppl_data\Supplementary Table S2. The information on the CLPTM1L-high and low patient cohorts from the TCGA glioma dataset..xlsx.tmp'.
