# Supplementary material for: CLPTM1L modulates membrane lipid rafts to promote tumor EGFR signaling
Source: Life Metab. 2026 May 20;5(4):loag012. doi: 10.1093/lifemeta/loag012 (PMC13275298; doi:10.1093/lifemeta/loag012)
Supplement: loag012_Supplementary_Data [file loag012_supplementary_data.zip › 9.xlsx]

## Sheet: Sheet1
lipidName	Class	shNT_1	shNT_2	shNT_3	shNT_4	shNT_5	shCLPT_1	shCLPT_2	shCLPT_3	shCLPT_4	shCLPT_5	FoldChange(KD/NT)
AcCa(10:0)	AcCa	759759	542623	730185	745445	723561	1130000	1000000	970335	711903	843480	1.32961
AcCa(10:1)	AcCa	301387	382018	320181	345270	317803	305441	225495	210175	257815	298410	0.778405
AcCa(12:0)	AcCa	6020000	5070000	4920000	4770000	5550000	5640000	5700000	6120000	6220000	4820000	1.08242
AcCa(14:0)	AcCa	37900000	33100000	36500000	36500000	38400000	51200000	50300000	48100000	46300000	33300000	1.25658
AcCa(14:1)	AcCa	5230000	4990000	5070000	5350000	6020000	6050000	5950000	6350000	6030000	5420000	1.11778
AcCa(16:0)	AcCa	183000000	174000000	187000000	189000000	188000000	255000000	238000000	234000000	226000000	207000000	1.2595
AcCa(16:1)	AcCa	25100000	24600000	24400000	25100000	28200000	29800000	29600000	29000000	28300000	21800000	1.08713
AcCa(18:0)	AcCa	94600000	86500000	92700000	91800000	90900000	142000000	139000000	126000000	127000000	125000000	1.44359
AcCa(18:1)	AcCa	90300000	89300000	82100000	98900000	95600000	134000000	131000000	127000000	130000000	123000000	1.41385
AcCa(18:3)	AcCa	651720	566089	107484	634115	742866	120731	670970	723348	527825	321100	0.874809
AcCa(20:0)	AcCa	5930000	5660000	6080000	5920000	6390000	8660000	9060000	8120000	8380000	8440000	1.42295
AcCa(20:1)	AcCa	15900000	14800000	13500000	16400000	15800000	18300000	18500000	19000000	16200000	19200000	1.19372
AcCa(20:4)	AcCa	2850000	3200000	2900000	3200000	3780000	3310000	3400000	3530000	4050000	3120000	1.09291
AcCa(20:5)	AcCa	1490000	1450000	1530000	1650000	1930000	307903	493171	1770000	1910000	1500000	0.74299
AcCa(22:0)	AcCa	751145	729279	763476	854164	634006	1360000	1460000	1300000	1430000	1400000	1.86224
AcCa(22:1)	AcCa	1880000	1000000	1620000	1770000	1780000	2570000	2890000	2560000	2400000	2490000	1.60373
AcCa(22:5)	AcCa	1970000	1790000	1820000	1950000	1860000	2050000	2630000	2180000	2300000	2330000	1.22364
AcCa(22:6)	AcCa	1650000	1610000	1560000	1800000	1920000	3020000	3310000	2570000	2450000	1810000	1.54098
AcCa(24:1)	AcCa	3280000	3110000	2850000	3490000	3190000	4210000	4030000	3940000	3520000	3800000	1.22487
AcCa(6:0)	AcCa	1670000	1460000	1490000	1130000	1610000	1680000	1340000	1160000	849431	1110000	0.834162
AcCa(8:0)	AcCa	563674	424727	396734	425704	426804	655470	655577	439067	448234	428838	1.17409
Cer(d16:0_16:0)	Cer	42100000	50400000	56800000	47900000	39100000	54200000	47000000	32000000	35700000	34400000	0.860347
Cer(d16:1_14:0)	Cer	1180000	1400000	1130000	1250000	1100000	1100000	955152	1050000	1110000	1150000	0.885339
Cer(d16:1_22:0)	Cer	5650000	4840000	5300000	5710000	4490000	6190000	5220000	4660000	6460000	2810000	0.97499
Cer(d16:1_24:1)	Cer	31400000	29800000	31300000	31600000	33800000	30400000	30400000	28200000	29200000	28600000	0.929702
Cer(d16:1_26:1)	Cer	31600000	23600000	25700000	32100000	25700000	36100000	36000000	29500000	36200000	26800000	1.18673
Cer(d18:0_16:0)	Cer	9810000	8910000	9760000	10700000	10400000	9780000	8750000	8280000	8690000	9270000	0.902985
Cer(d18:0_18:0)	Cer	2560000	2560000	2730000	2120000	2930000	3040000	2660000	2520000	3000000	2690000	1.07829
Cer(d18:0_20:0)	Cer	4160000	2600000	5700000	6050000	6110000	7450000	6680000	6440000	6060000	6120000	1.33022
Cer(d18:0_22:0)	Cer	15700000	13500000	13500000	14500000	14300000	15200000	14500000	14600000	13600000	13700000	1.0014
Cer(d18:0_24:0)	Cer	123000000	115000000	58400000	111000000	118000000	109000000	117000000	90800000	116000000	106000000	1.0255
Cer(d18:0_24:1)	Cer	29500000	28100000	22000000	31400000	34200000	26500000	27400000	26200000	28100000	28000000	0.938017
Cer(d18:0_26:1)	Cer	19200000	18700000	11900000	18400000	20900000	17200000	22000000	17600000	19100000	18900000	1.06397
Cer(d18:1_14:0)	Cer	21700000	20400000	22700000	21200000	20700000	18600000	21200000	21300000	19600000	19200000	0.93627
Cer(d18:1_16:0)	Cer	181000000	180000000	201000000	185000000	201000000	185000000	192000000	176000000	174000000	181000000	0.957806
Cer(d18:1_18:0)	Cer	47800000	47100000	46600000	50300000	53000000	53900000	50800000	48200000	51700000	50300000	1.04126
Cer(d18:1_20:0)	Cer	8270000	7530000	7830000	8600000	8480000	9790000	10300000	9080000	9360000	9590000	1.18202
Cer(d18:1_22:0)	Cer	155000000	149000000	113000000	140000000	157000000	166000000	171000000	172000000	177000000	173000000	1.20308
Cer(d18:1_24:0)	Cer	989000000	1010000000	684000000	972000000	1050000000	1070000000	1090000000	998000000	1090000000	1070000000	1.13029
Cer(d18:1_24:1)	Cer	808000000	830000000	865000000	868000000	904000000	893000000	901000000	851000000	858000000	854000000	1.01918
Cer(d18:1_26:0)	Cer	103000000	104000000	62000000	106000000	114000000	101000000	103000000	90900000	106000000	103000000	1.03047
Cer(d18:1_26:1)	Cer	176000000	182000000	83700000	193000000	201000000	160000000	165000000	174000000	171000000	166000000	1.00036
Cer(d18:1_26:2)	Cer	51800000	57100000	40200000	58300000	59000000	34600000	42600000	39500000	41600000	42400000	0.753378
Cer(d18:2_14:0)	Cer	2890000	3240000	2970000	3350000	2930000	2480000	2200000	2160000	2400000	2580000	0.768531
Cer(d18:2_16:0)	Cer	9950000	10600000	9710000	10500000	10200000	9180000	9180000	8360000	8000000	8300000	0.844192
Cer(d18:2_16:1)	Cer	1630000	1280000	1380000	1270000	1410000	2040000	1680000	1250000	2110000	1750000	1.26686
Cer(d18:2_18:0)	Cer	1580000	2040000	2080000	2350000	1860000	1620000	1980000	1770000	1730000	1880000	0.906155
Cer(d18:2_22:0)	Cer	20000000	17400000	14400000	20800000	19200000	19000000	19300000	19500000	19200000	17500000	1.02941
Cer(d18:2_22:1)	Cer	1370000	1460000	899010	1140000	1440000	1550000	1360000	1160000	1160000	1250000	1.0271
Cer(d18:2_24:0)	Cer	236000000	237000000	180000000	227000000	237000000	213000000	122000000	221000000	125000000	125000000	0.721576
Cer(d18:2_24:1)	Cer	140000000	147000000	149000000	140000000	159000000	136000000	136000000	127000000	133000000	113000000	0.877551
Cer(d18:2_26:0)	Cer	46300000	46800000	29800000	47100000	47100000	35700000	35100000	39200000	36400000	35700000	0.838784
Cer(d18:2_26:2)	Cer	3270000	1030000	2610000	3390000	4640000	2230000	2220000	3250000	2080000	1840000	0.777778
Cer(d20:0_18:0)	Cer	12400000	26700000	11700000	23100000	15400000	13200000	16600000	7800000	10900000	9760000	0.652408
Cer(d20:0_26:2)	Cer	621467	536491	416454	623947	636295	599084	558716	442250	608005	579278	0.983306
Cer(d20:2_16:0)	Cer	1630000	1710000	1800000	1710000	1860000	1160000	2150000	1340000	1330000	1100000	0.812859
Cer(d20:2_26:1)	Cer	764542	674216	469142	769538	712380	505940	618295	483650	559779	493187	0.784953
Chol	Chol	1040000000	913000000	1070000000	1110000000	1130000000	1730000000	1460000000	1430000000	1810000000	1670000000	1.53905
ChE(16:0)	ChE	519559	516845	569005	579398	722757	3170000	2370000	1540000	1990000	1360000	3.5872
ChE(16:1)	ChE	1870000	924154	2360000	1600000	1950000	3580000	3010000	4010000	3990000	3650000	2.09555
ChE(18:1)	ChE	71700000	56100000	77200000	69100000	69500000	139000000	112000000	110000000	148000000	142000000	1.89464
ChE(18:2)	ChE	14400000	10900000	14800000	12500000	15600000	18400000	17800000	18700000	24100000	19800000	1.44868
ChE(18:3)	ChE	2780000	2610000	2840000	2890000	3470000	8310000	7750000	6320000	6580000	7020000	2.46607
ChE(20:2)	ChE	28000000	23900000	29200000	26400000	26700000	42400000	37000000	36400000	46000000	46200000	1.54993
ChE(20:3)	ChE	22300000	5750000	8930000	23300000	7120000	12200000	15400000	42300000	42800000	43600000	2.31899
ChE(20:4)	ChE	18500000	19100000	17200000	17900000	18600000	25500000	25800000	26300000	23600000	22600000	1.35597
ChE(20:5)	ChE	9990000	8510000	9710000	8660000	9210000	14600000	14400000	14000000	12600000	12100000	1.46918
ChE(22:3)	ChE	17500000	16500000	19100000	18600000	20400000	29000000	29300000	24200000	29000000	27500000	1.50923
ChE(22:4)	ChE	20900000	24000000	26300000	26900000	25700000	31300000	32300000	30500000	40500000	30700000	1.33522
ChE(22:5)	ChE	51500000	47900000	52300000	52500000	54100000	81500000	82700000	79100000	72800000	68900000	1.49051
ChE(22:6)	ChE	93100000	92000000	97300000	106000000	99000000	134000000	123000000	134000000	122000000	118000000	1.29462
CL(60:1)	CL	25336.4	0	0	35129.2	17181	66328.4	77845.9	15502.7	66866.7	45565	3.50445
CL(64:3)	CL	16200000	18400000	7390000	16500000	16000000	18500000	18100000	18300000	20500000	19600000	1.27534
CL(66:1)	CL	32000000	32100000	43100000	31600000	34000000	43900000	47000000	47900000	49500000	39200000	1.31655
CL(66:3)	CL	13700000	46700000	26800000	61300000	59900000	15200000	62700000	64900000	57200000	17500000	1.04367
CL(68:2)	CL	95200000	156000000	76500000	87500000	85500000	148000000	96300000	66600000	167000000	159000000	1.27202
CL(68:3)	CL	131000000	160000000	71300000	136000000	128000000	145000000	128000000	140000000	164000000	149000000	1.15919
CL(68:4)	CL	216000000	199000000	108000000	287000000	200000000	278000000	275000000	295000000	320000000	309000000	1.46238
CL(68:5)	CL	85700000	91900000	36900000	89200000	86000000	73600000	89000000	88100000	100000000	90800000	1.13292
CL(70:1)	CL	849000000	874000000	1110000000	1090000000	1070000000	935000000	1090000000	1060000000	923000000	1060000000	1.01502
CL(70:4)	CL	267000000	280000000	201000000	382000000	358000000	269000000	366000000	366000000	425000000	307000000	1.16465
CL(70:5)	CL	231000000	216000000	115000000	238000000	232000000	219000000	212000000	219000000	248000000	237000000	1.09981
CL(70:6)	CL	55800000	66000000	30000000	70300000	56400000	61100000	51300000	55800000	57200000	56800000	1.01329
CL(70:9)	CL	911786	1130000	1360000	1430000	1480000	884108	1240000	1180000	1110000	1020000	0.860946
CL(72:0)	CL	7900000	8740000	10600000	9780000	10600000	9450000	9880000	9190000	8850000	9180000	0.97753
CL(72:4)	CL	1170000	8880000	16300000	8650000	9340000	7330000	9710000	13300000	12800000	162176	0.976594
CL(72:5)	CL	186000000	189000000	98600000	191000000	182000000	175000000	168000000	173000000	196000000	192000000	1.0678
CL(72:6)	CL	109000000	106000000	58200000	115000000	104000000	98400000	94500000	98800000	113000000	103000000	1.03149
CL(72:7)	CL	42500000	37000000	17400000	43600000	31200000	30500000	33600000	32900000	38000000	38400000	1.0099
CL(74:1)	CL	2120000000	1910000000	2070000000	2010000000	2000000000	2230000000	1980000000	1930000000	2100000000	2080000000	1.02077
CL(74:11)	CL	4740000	4460000	4970000	4900000	4700000	4950000	4570000	4320000	4380000	4250000	0.945309
CL(74:3)	CL	19700000	18900000	21600000	20000000	22000000	20900000	18100000	19600000	19200000	19200000	0.949119
CL(74:4)	CL	7640000	7330000	7640000	8350000	7590000	9040000	8280000	8640000	8400000	7760000	1.09261
CL(74:6)	CL	63400000	62000000	70500000	64000000	74200000	64300000	63600000	61200000	60000000	60900000	0.927866
CL(74:7)	CL	30200000	26400000	14100000	28900000	29600000	24700000	24200000	23800000	28600000	18700000	0.928793
CL(74:8)	CL	185272	159187	987137	168945	155009	194666	178796	81404.7	127963	174150	0.457238
CL(74:9)	CL	32800000	32200000	35100000	32500000	35200000	33400000	34900000	33200000	33200000	34300000	1.00715
CL(76:1)	CL	2220000	2340000	2970000	2550000	2990000	3090000	642898	2690000	1340000	1510000	0.70948
CL(76:10)	CL	2120000	3670000	634357	3100000	2220000	2080000	1390000	2350000	2540000	2930000	0.961313
CL(76:11)	CL	2530000	2400000	2700000	1770000	2910000	2890000	2440000	3280000	3970000	2880000	1.25589
CL(76:5)	CL	7550000	7620000	9150000	7710000	10600000	9040000	6990000	8720000	9410000	7220000	0.970678
CL(76:7)	CL	4140000	5190000	5330000	4320000	3630000	4860000	4780000	4010000	4760000	4820000	1.02742
CL(78:12)	CL	3440000	2880000	3620000	3060000	3650000	2890000	3040000	3130000	3160000	2730000	0.897898
CL(78:13)	CL	3310000	6440000	6780000	6900000	7680000	6270000	6320000	6340000	6680000	5520000	1.00064
CL(78:3)	CL	118000000	122000000	130000000	126000000	116000000	137000000	132000000	137000000	126000000	126000000	1.07516
CL(78:4)	CL	1440000	1390000	1390000	1140000	1530000	1350000	1380000	1160000	1200000	903272	0.869851
CL(78:5)	CL	871488	1470000	1160000	1660000	2770000	399004	1720000	657848	2490000	1770000	0.887204
CL(78:7)	CL	65300000	69200000	75600000	74200000	72900000	67900000	61600000	66200000	63600000	62500000	0.900896
CL(78:9)	CL	244000000	230000000	255000000	236000000	266000000	241000000	223000000	230000000	227000000	213000000	0.921202
CL(80:13)	CL	1180000	1160000	1190000	1210000	1320000	1500000	1550000	1390000	1400000	1320000	1.18152
CL(80:15)	CL	273637	208295	273947	208958	258838	284976	188007	269855	251470	270448	1.03357
CL(80:4)	CL	3320000	2110000	2900000	2880000	3090000	2470000	2780000	2450000	2990000	2260000	0.905594
CL(80:5)	CL	4080000	849183	1180000	694071	282572	3480000	2270000	1180000	2110000	3470000	1.7655
CL(80:7)	CL	5210000	3150000	6100000	2840000	2610000	3010000	2520000	2900000	4990000	2300000	0.789553
CL(82:11)	CL	97200000	129000000	150000000	92700000	102000000	102000000	87700000	96400000	90400000	87700000	0.813102
CL(82:15)	CL	9340000	5650000	6490000	5450000	6500000	6860000	6380000	6130000	6400000	5610000	0.938678
CL(82:9)	CL	2840000	2920000	2930000	2710000	3130000	2990000	2430000	2870000	2930000	2390000	0.936683
CL(84:13)	CL	1440000	723738	789119	523646	531721	647743	1010000	819742	681975	1140000	1.07266
CL(86:10)	CL	1240000	1880000	1580000	989779	1440000	2020000	1980000	1700000	1750000	1920000	1.31421
CL(86:3)	CL	407892	422176	431053	401706	559973	576704	488078	471084	563357	372305	1.1119
CL(88:1)	CL	119264	82384.6	132254	189525	341944	268792	193211	180652	241719	115942	1.15594
CL(88:2)	CL	855522	732091	926468	947200	904189	442823	536599	373176	482250	589881	0.555434
CL(90:3)	CL	63803.9	97286	112559	154343	72625.4	60712.5	95732.9	17777.2	140801	21022	0.671263
CL(92:5)	CL	3100000	3170000	2350000	3400000	3670000	3840000	3490000	3610000	3480000	3160000	1.12046
DG(16:0_16:0)	DG	175000000	179000000	29100000	192000000	142000000	175000000	142000000	138000000	172000000	159000000	1.09608
DG(16:0_16:1)	DG	17200000	18700000	14500000	22100000	18700000	15900000	13200000	16000000	16700000	20700000	0.904605
DG(16:0_18:1)	DG	424000000	405000000	293000000	432000000	407000000	435000000	396000000	447000000	448000000	415000000	1.09179
DG(16:0_20:3)	DG	11200000	14900000	10000000	8170000	9310000	11900000	10800000	11400000	13200000	10000000	1.06943
DG(16:0_22:0)	DG	5630000	5070000	2710000	6980000	6170000	7840000	6720000	5030000	8510000	7500000	1.34036
DG(16:0_22:4)	DG	21700000	20600000	22700000	19900000	18200000	21800000	22700000	20700000	17800000	22400000	1.02231
DG(16:0_22:6)	DG	5430000	4740000	4600000	5350000	6550000	5120000	6680000	4770000	4820000	3790000	0.944132
DG(16:0_24:0)	DG	9480000	10300000	5770000	11200000	11100000	10200000	11200000	8760000	10500000	9440000	1.04702
DG(16:0_24:1)	DG	39300000	36900000	27200000	38900000	40700000	41700000	40500000	38500000	41900000	41700000	1.11639
DG(18:0_16:0)	DG	426000000	455000000	172000000	467000000	323000000	430000000	423000000	351000000	420000000	392000000	1.09387
DG(18:0_18:0)	DG	256000000	294000000	198000000	305000000	236000000	233000000	275000000	188000000	280000000	219000000	0.927075
DG(18:0_18:1)	DG	309000000	274000000	165000000	294000000	308000000	418000000	403000000	411000000	357000000	354000000	1.43926
DG(18:0_20:1)	DG	40500000	40900000	31300000	47500000	53000000	62600000	61900000	60000000	60800000	62200000	1.44231
DG(18:0_20:3)	DG	205000000	194000000	202000000	194000000	204000000	255000000	239000000	228000000	203000000	215000000	1.14114
DG(18:0_20:4)	DG	430000000	429000000	376000000	385000000	412000000	421000000	389000000	439000000	378000000	392000000	0.993602
DG(18:0_22:3)	DG	42100000	34100000	12700000	39600000	32300000	38200000	36200000	36800000	33500000	38000000	1.13619
DG(18:0_22:4)	DG	52400000	53800000	55500000	55300000	55100000	62200000	55400000	56800000	51500000	53000000	1.02499
DG(18:0_22:5)	DG	64200000	64200000	65400000	63200000	66700000	71000000	67500000	68200000	63600000	59400000	1.01854
DG(18:0_22:6)	DG	35400000	38600000	37600000	36100000	36700000	39700000	36200000	38300000	37900000	39500000	1.03905
DG(18:1_18:1)	DG	328000000	313000000	260000000	361000000	339000000	378000000	364000000	359000000	357000000	352000000	1.13054
DG(18:1_20:2)	DG	54100000	50700000	26200000	45700000	21300000	23300000	19100000	26400000	65300000	18500000	0.770707
DG(18:1_20:4)	DG	4350000	24000000	21000000	21900000	21800000	25100000	19600000	21800000	20700000	19600000	1.14777
DG(18:1_22:1)	DG	39300000	17800000	25500000	44000000	43800000	42100000	42500000	18600000	47600000	41000000	1.12559
DG(18:1_22:2)	DG	11000000	8520000	6160000	10700000	9940000	11600000	9910000	11000000	9090000	10000000	1.11399
DG(18:1_22:5)	DG	2850000	3410000	4200000	5070000	3910000	2910000	1680000	3450000	4240000	5180000	0.898148
DG(18:1_24:1)	DG	59600000	59100000	32100000	62400000	65600000	61500000	61400000	58200000	58500000	56200000	1.06098
DG(20:1_18:1)	DG	69500000	66100000	34400000	69600000	55100000	89100000	87800000	65800000	86600000	78800000	1.3848
DG(20:1_22:5)	DG	1820000	312062	539896	2140000	1380000	2120000	1280000	1110000	1390000	1460000	1.18864
DG(26:0_16:0)	DG	14500000	14900000	10500000	14700000	13900000	14700000	14900000	12200000	13300000	12600000	0.988321
DG(26:0_18:1)	DG	30700000	29500000	22300000	31700000	34800000	33800000	29800000	31700000	30900000	31100000	1.0557
DG(26:1_16:0)	DG	62300000	62500000	40400000	66200000	65700000	56300000	57100000	52600000	57400000	52900000	0.92999
DG(26:1_18:1)	DG	50900000	45900000	33200000	49200000	51600000	44300000	40300000	45900000	47300000	40600000	0.946274
Hex1Cer(d18:1_16:0)	Hex1Cer	15300000	12700000	13900000	13400000	16000000	16300000	15700000	19000000	15200000	16300000	1.15708
Hex1Cer(d18:1_18:0)	Hex1Cer	7140000	6740000	5740000	8330000	8060000	10600000	8890000	10100000	11500000	12200000	1.47987
Hex1Cer(d18:1_22:0)	Hex1Cer	140000000	124000000	140000000	138000000	145000000	210000000	202000000	181000000	216000000	199000000	1.46725
Hex1Cer(d18:1_24:0)	Hex1Cer	612000000	606000000	573000000	607000000	641000000	853000000	757000000	772000000	809000000	765000000	1.30174
Hex1Cer(d18:1_24:1)	Hex1Cer	422000000	384000000	323000000	417000000	442000000	541000000	517000000	496000000	513000000	501000000	1.29175
Hex1Cer(d18:1_26:0)	Hex1Cer	93500000	97500000	53200000	96900000	103000000	114000000	113000000	96400000	124000000	112000000	1.25963
Hex1Cer(d18:1_26:1)	Hex1Cer	85800000	92600000	66200000	97300000	89400000	96400000	89600000	99800000	92700000	95000000	1.09784
Hex1Cer(d18:2_24:0)	Hex1Cer	66000000	61200000	62300000	61900000	63200000	67900000	71600000	67500000	63200000	64400000	1.06357
Hex1Cer(d18:2_24:1)	Hex1Cer	19000000	15400000	14000000	17200000	17200000	18500000	14800000	17000000	18400000	15200000	1.01329
Hex1Cer(d18:2_26:0)	Hex1Cer	534382	443784	630224	523388	565313	512421	415194	436425	469626	483088	0.858983
Hex1Cer(d18:2_26:1)	Hex1Cer	8220000	8620000	7250000	8380000	10700000	7980000	8240000	6870000	8920000	9820000	0.96896
Hex2Cer(d18:0_22:0)	Hex2Cer	40900000	37000000	43100000	41900000	45300000	40100000	37500000	28400000	40200000	35800000	0.874159
Hex2Cer(d18:0_24:0)	Hex2Cer	46700000	52800000	41800000	46900000	51300000	44800000	45500000	30600000	45600000	45700000	0.886013
Hex2Cer(d18:1_14:0)	Hex2Cer	8060000	7210000	8860000	7980000	8140000	8260000	8040000	7090000	8340000	7830000	0.982857
Hex2Cer(d18:1_16:0)	Hex2Cer	266000000	249000000	233000000	260000000	249000000	271000000	260000000	205000000	253000000	257000000	0.991249
Hex2Cer(d18:1_18:0)	Hex2Cer	13200000	14000000	10400000	10500000	14600000	12100000	15900000	9640000	15600000	14700000	1.08357
Hex2Cer(d18:1_20:0)	Hex2Cer	18900000	16800000	16000000	20400000	20300000	19000000	20400000	17500000	22200000	18500000	1.05628
Hex2Cer(d18:1_22:0)	Hex2Cer	290000000	318000000	332000000	334000000	338000000	357000000	389000000	269000000	391000000	366000000	1.09926
Hex2Cer(d18:1_22:1)	Hex2Cer	27900000	28100000	27900000	30400000	29000000	30200000	31300000	29300000	31700000	30100000	1.0649
Hex2Cer(d18:1_24:0)	Hex2Cer	1830000000	1840000000	1720000000	2030000000	2020000000	1950000000	2000000000	1700000000	2160000000	2160000000	1.05614
Hex2Cer(d18:1_24:1)	Hex2Cer	1390000000	1340000000	1450000000	1440000000	1470000000	1410000000	1350000000	1250000000	1420000000	1340000000	0.954866
Hex2Cer(d18:1_26:0)	Hex2Cer	269000000	267000000	113000000	287000000	280000000	266000000	284000000	212000000	289000000	296000000	1.10773
Hex2Cer(d18:1_26:1)	Hex2Cer	256000000	248000000	216000000	264000000	273000000	255000000	256000000	223000000	250000000	236000000	0.970565
Hex2Cer(d18:1_26:2)	Hex2Cer	29700000	33900000	33500000	40900000	39600000	27000000	26300000	28200000	28200000	27200000	0.770833
Hex2Cer(d18:2_16:0)	Hex2Cer	15000000	13600000	14400000	14700000	14800000	16400000	16900000	15100000	18000000	13500000	1.10207
Hex2Cer(d18:2_22:0)	Hex2Cer	10500000	11600000	9890000	12000000	12200000	14400000	11700000	12500000	13000000	12700000	1.14433
Hex2Cer(d18:2_24:0)	Hex2Cer	243000000	238000000	187000000	194000000	240000000	252000000	284000000	246000000	279000000	244000000	1.18421
Hex2Cer(d18:2_24:1)	Hex2Cer	67800000	64800000	57200000	67200000	65200000	54400000	54700000	54400000	65100000	61300000	0.899752
Hex2Cer(d18:2_26:0)	Hex2Cer	26300000	26800000	11800000	24100000	28300000	23100000	21800000	22400000	26500000	25800000	1.01961
Hex2Cer(d20:1_26:0)	Hex2Cer	4760000	4820000	3120000	4520000	5590000	5870000	5560000	2660000	5790000	5560000	1.1153
Hex2Cer(d20:1_26:1)	Hex2Cer	5060000	5060000	2850000	4430000	5420000	4620000	5530000	3790000	4960000	5220000	1.05697
Hex3Cer(d18:0_22:0)	Hex3Cer	740107	1220000	0	1650000	1140000	0	443424	0	0	521553	0.203148
Hex3Cer(d18:0_24:0)	Hex3Cer	3570000	3070000	2600000	3550000	3530000	2680000	2820000	1150000	3330000	2690000	0.776348
Hex3Cer(d18:1_14:0)	Hex3Cer	3320000	3580000	3270000	3530000	3850000	2800000	3380000	2860000	3430000	2820000	0.871225
Hex3Cer(d18:1_16:0)	Hex3Cer	49700000	51500000	54300000	53000000	55100000	44600000	44300000	41400000	50000000	46900000	0.861912
Hex3Cer(d18:1_18:0)	Hex3Cer	4680000	3580000	2800000	5600000	3850000	3140000	2760000	3300000	4770000	3890000	0.870795
Hex3Cer(d18:1_22:0)	Hex3Cer	30500000	31200000	35300000	36000000	34200000	27500000	28000000	16100000	28700000	25500000	0.752392
Hex3Cer(d18:1_22:1)	Hex3Cer	4600000	3070000	2920000	2530000	3570000	1490000	2480000	1760000	3270000	280965	0.556079
Hex3Cer(d18:1_24:0)	Hex3Cer	197000000	215000000	203000000	232000000	217000000	198000000	197000000	111000000	198000000	183000000	0.833647
Hex3Cer(d18:1_24:1)	Hex3Cer	263000000	283000000	219000000	301000000	273000000	227000000	240000000	216000000	243000000	248000000	0.876774
Hex3Cer(d18:1_26:0)	Hex3Cer	15700000	14600000	12700000	17900000	17300000	11500000	11500000	6930000	14600000	10900000	0.708824
Hex3Cer(d18:1_26:1)	Hex3Cer	32900000	31600000	31500000	33000000	30700000	29300000	30000000	20800000	30600000	26500000	0.859111
Hex3Cer(d18:2_16:0)	Hex3Cer	2780000	3160000	2740000	3390000	3600000	2590000	2520000	2330000	2800000	2340000	0.802808
Hex3Cer(d18:2_24:0)	Hex3Cer	12500000	19900000	20400000	17700000	14100000	10700000	13400000	10500000	14500000	12400000	0.72695
Hex3Cer(d18:2_24:1)	Hex3Cer	12600000	12000000	13500000	13200000	13400000	11900000	8560000	10100000	10300000	10400000	0.792272
LPC(12:0)	LPC	619826	395607	641224	589316	676231	851956	804989	840387	649812	644266	1.29745
LPC(14:0)	LPC	60700000	46500000	56200000	54900000	84800000	79600000	70900000	67100000	56600000	107000000	1.25767
LPC(16:0)	LPC	2640000000	2210000000	2290000000	2500000000	2620000000	2680000000	2540000000	2410000000	2770000000	2610000000	1.06117
LPC(16:1)	LPC	128000000	112000000	125000000	132000000	202000000	191000000	177000000	140000000	149000000	283000000	1.34478
LPC(18:0)	LPC	2870000000	2880000000	3080000000	3110000000	3270000000	3070000000	3060000000	2790000000	2860000000	2820000000	0.959895
LPC(18:1)	LPC	1070000000	680000000	719000000	672000000	1040000000	1220000000	1220000000	804000000	813000000	743000000	1.14805
LPC(18:2)	LPC	45200000	32000000	54200000	38000000	66100000	53400000	50800000	35600000	44300000	86600000	1.14947
LPC(18:3)	LPC	271000000	250000000	201000000	246000000	223000000	290000000	284000000	208000000	251000000	94500000	0.946683
LPC(18:4)	LPC	18200000	9870000	8550000	9760000	7040000	848261	277167	14600000	12400000	1450000	0.55364
LPC(20:0)	LPC	78900000	76400000	82200000	82300000	84900000	90200000	97200000	82400000	89900000	85100000	1.09909
LPC(20:1)	LPC	122000000	115000000	103000000	116000000	120000000	120000000	131000000	130000000	119000000	126000000	1.08681
LPC(20:2)	LPC	33400000	28500000	30400000	26600000	29500000	31100000	34600000	28800000	28200000	33200000	1.05054
LPC(20:3)	LPC	198000000	203000000	230000000	227000000	247000000	187000000	237000000	208000000	184000000	161000000	0.884163
LPC(20:4)	LPC	128000000	9210000	79500000	105000000	93300000	115000000	118000000	121000000	116000000	51500000	1.2566
LPC(20:5)	LPC	3770000	3000000	4970000	3190000	9010000	4840000	5120000	3860000	3780000	9080000	1.11445
LPC(22:0)	LPC	16700000	16500000	21800000	20700000	19500000	21900000	22700000	20900000	25500000	24900000	1.21744
LPC(22:1)	LPC	22300000	21200000	23200000	23200000	24000000	26900000	26600000	23200000	26000000	24400000	1.11589
LPC(22:2)	LPC	3510000	2860000	2820000	3420000	3350000	4280000	3690000	3170000	1800000	3290000	1.01692
LPC(22:3)	LPC	161544	3550000	4020000	3620000	4500000	480062	4770000	1800000	3260000	231824	0.665038
LPC(22:4)	LPC	7680000	8230000	7750000	8730000	9710000	309718	9680000	8110000	8410000	6900000	0.79358
LPC(22:5)	LPC	28600000	24100000	34600000	23600000	42100000	39800000	37500000	33800000	28900000	68000000	1.35948
LPC(22:6)	LPC	33900000	24900000	34100000	30100000	46800000	42200000	38600000	35100000	32800000	67400000	1.27267
LPC(24:0)	LPC	29500000	27900000	30600000	30600000	29500000	37700000	37200000	33800000	36700000	33700000	1.20932
LPC(24:1)	LPC	54400000	48800000	52400000	53700000	56500000	56900000	54700000	49500000	55600000	54400000	1.01994
LPC(24:2)	LPC	3630000	3370000	3630000	3120000	3130000	3210000	2910000	2660000	2780000	2650000	0.841825
LPC(26:0)	LPC	187000000	177000000	181000000	185000000	190000000	197000000	188000000	174000000	183000000	169000000	0.990217
LPC(26:1)	LPC	48600000	51400000	49200000	52400000	52700000	47300000	47700000	44300000	45600000	46800000	0.911129
LPC(28:0)	LPC	1370000000	1300000000	1350000000	1350000000	1430000000	1140000000	1180000000	1190000000	1200000000	1090000000	0.852941
LPC(28:1)	LPC	560000000	59200000	520000000	555000000	549000000	532000000	60300000	539000000	545000000	536000000	0.986225
LPE(14:0)	LPE	548209	461807	559278	526325	660349	458919	538037	456365	482280	641503	0.935099
LPE(16:0)	LPE	47100000	45700000	48500000	48300000	49400000	56800000	52900000	54000000	52300000	47500000	1.10251
LPE(16:1)	LPE	3560000	3050000	3650000	1910000	4000000	4310000	3830000	3530000	3130000	7940000	1.40631
LPE(18:0)	LPE	390000000	277000000	309000000	291000000	301000000	431000000	313000000	375000000	387000000	398000000	1.21429
LPE(18:1)	LPE	78100000	65800000	75200000	69600000	76800000	88400000	54200000	53200000	74900000	78200000	0.954583
LPE(20:0)	LPE	80300000	70200000	83400000	79200000	79700000	76600000	74500000	76200000	76000000	75500000	0.964358
LPE(20:1)	LPE	988688	6010000	7850000	6730000	8040000	10300000	8040000	7670000	470298	7580000	1.14996
LPE(20:3)	LPE	2020000	871385	1130000	1040000	1770000	2300000	1870000	1890000	1860000	1770000	1.41845
LPE(20:4)	LPE	7240000	5000000	7040000	5710000	6840000	6400000	5580000	5800000	5310000	13800000	1.15897
LPE(20:5)	LPE	903085	547369	1180000	744143	1590000	990162	840626	740974	766847	2390000	1.15389
LPE(22:0)	LPE	3500000	3170000	3430000	3120000	3760000	4930000	4780000	3930000	5140000	4620000	1.37809
LPE(22:1)	LPE	3700000	3270000	4560000	4360000	3320000	4650000	5120000	3990000	4400000	5700000	1.24206
LPE(22:3)	LPE	873903	698691	928517	753141	822329	967803	797083	667626	697488	875874	0.982655
LPE(22:4)	LPE	2200000	1430000	2110000	1790000	1950000	2150000	1550000	1870000	1730000	1910000	0.971519
LPE(22:5)	LPE	5370000	4080000	5700000	4610000	5460000	5950000	4540000	4230000	4620000	11400000	1.21887
LPE(22:6)	LPE	6370000	4620000	6270000	5380000	6590000	7160000	5650000	5270000	5110000	14800000	1.29969
LPE(24:0)	LPE	2760000	3160000	3000000	3170000	3290000	4400000	4180000	3390000	4130000	4540000	1.342
LPE(24:1)	LPE	9310000	9450000	9320000	10100000	10300000	11100000	11000000	9810000	10100000	9890000	1.07054
LPE(24:2)	LPE	510214	485567	522376	382310	540829	602278	651011	437183	608082	558948	1.17048
LPG(16:0)	LPG	560190	3410000	2290000	3470000	3260000	921192	4390000	3470000	582417	82176.9	0.727148
LPG(18:0)	LPG	3280000	1530000	3390000	1140000	3680000	4870000	1640000	3830000	1140000	4130000	1.19892
LPG(18:1)	LPG	20200000	18700000	19400000	21100000	21200000	32000000	31600000	26200000	24200000	16700000	1.2992
LPG(20:1)	LPG	2230000	2140000	2200000	2240000	2460000	3520000	3520000	2850000	2820000	2680000	1.36557
LPG(20:2)	LPG	2600000	2500000	2400000	1830000	1860000	3540000	3600000	2530000	2750000	2350000	1.31993
LPG(22:3)	LPG	135692	155601	145690	182277	187391	87194.8	167832	195309	173393	191301	1.01039
LPG(22:5)	LPG	886275	1110000	929639	1000000	794897	1220000	934824	877614	1000000	275610	0.912565
LPG(22:6)	LPG	6360000	5890000	3210000	5680000	3300000	6900000	6820000	5780000	1060000	4000000	1.00491
LPI(16:0)	LPI	7920000	9070000	8850000	10300000	8780000	11000000	11600000	10500000	11600000	8010000	1.17342
LPI(18:0)	LPI	139000000	139000000	153000000	164000000	150000000	127000000	180000000	130000000	181000000	167000000	1.05369
LPI(18:1)	LPI	18400000	1680000	17800000	18900000	16700000	18300000	20200000	25900000	22100000	1470000	1.1972
LPI(20:0)	LPI	234062	254427	306920	302417	283188	285021	320932	252640	303274	302906	1.06065
LPI(20:1)	LPI	1620000	990337	2070000	1690000	497556	2210000	2590000	2180000	2180000	2360000	1.67737
LPI(20:3)	LPI	14000000	11100000	12000000	13000000	11400000	8600000	9360000	13000000	13800000	7950000	0.857073
LPI(20:4)	LPI	7520000	5600000	5650000	6390000	5620000	6930000	7210000	7620000	6790000	3140000	1.02956
LPI(20:5)	LPI	186530	140541	17829.5	144038	24775.1	188441	175688	252766	160296	13327.4	1.53883
LPI(22:2)	LPI	468288	121505	525834	520624	547511	543840	561252	598953	665767	481387	1.30564
LPI(22:3)	LPI	1320000	1110000	1510000	1390000	1810000	1240000	1500000	1680000	1770000	1020000	1.0098
LPI(22:4)	LPI	638622	77691.6	611828	703354	38928.1	536069	733080	773738	714403	181507	1.41942
LPI(22:5)	LPI	652148	642856	359335	554245	400951	723373	576517	729194	788677	124938	1.12767
LPI(22:6)	LPI	888599	703078	484350	795888	36652	748390	781846	873121	830385	0	1.1118
LPI(24:1)	LPI	81276.1	89462.1	127140	110195	121219	119208	164453	137020	138333	119265	1.28148
LPS(18:0)	LPS	8820000	9760000	9900000	413745	9210000	7900000	8420000	8140000	10800000	11100000	1.21668
LPS(22:1)	LPS	1210000	1360000	1360000	1430000	1400000	2270000	2350000	1960000	1840000	2160000	1.56509
MG(16:0)	MG	10000000	4480000	2800000	5090000	3680000	10800000	3090000	8220000	10400000	11800000	1.70096
MG(18:0)	MG	10100000	5580000	4380000	5410000	4140000	11000000	3800000	7660000	11000000	10200000	1.4745
MG(18:2)	MG	5490000	2770000	2900000	2940000	2410000	7300000	2320000	4870000	6080000	11200000	1.92429
MG(32:0)	MG	13500000	14400000	4950000	14600000	14000000	19400000	17300000	16900000	19900000	17900000	1.48739
MG(34:0)	MG	18300000	17900000	14900000	20000000	22800000	32900000	30200000	35000000	44700000	35300000	1.8967
MG(34:1)	MG	126000000	123000000	53700000	116000000	85700000	129000000	124000000	105000000	124000000	116000000	1.18557
MG(36:0)	MG	2920000	3410000	1890000	2790000	3640000	5610000	3890000	4810000	6450000	5120000	1.76655
MG(38:0)	MG	1610000	1290000	1090000	1560000	1220000	2230000	2630000	2720000	2270000	2620000	1.84195
MG(38:1)	MG	5590000	5380000	3020000	5860000	6190000	8180000	8620000	8510000	8900000	7660000	1.60791
MLCL(46:4)	MLCL	10900000	9110000	11300000	10800000	10600000	14500000	13400000	12600000	11900000	7570000	1.13773
MLCL(48:2)	MLCL	6400000	6610000	6400000	6440000	7510000	5870000	6380000	6120000	6690000	6000000	0.931055
MLCL(50:2)	MLCL	192000000	158000000	193000000	188000000	193000000	188000000	165000000	169000000	189000000	180000000	0.964286
MLCL(50:4)	MLCL	55600000	64600000	53100000	71300000	51900000	55900000	64100000	51700000	53600000	50900000	0.931535
MLCL(50:6)	MLCL	3030000	2650000	3340000	3140000	3130000	4210000	3930000	2980000	3660000	1980000	1.09614
MLCL(52:2)	MLCL	3180000	3310000	3290000	3270000	3410000	2970000	3040000	2800000	3140000	2990000	0.907655
MLCL(52:4)	MLCL	1440000	1320000	1110000	1480000	1290000	1190000	1500000	1430000	1270000	1560000	1.04669
MLCL(54:10)	MLCL	2560000	2160000	2500000	2600000	2450000	3130000	2910000	2920000	3100000	130004	0.99348
MLCL(54:2)	MLCL	4840000	4560000	5160000	4840000	4770000	5590000	5170000	5200000	5890000	4930000	1.10799
MLCL(54:4)	MLCL	6050000	5520000	7560000	7250000	6430000	8300000	8060000	6680000	8180000	6480000	1.14904
MLCL(54:6)	MLCL	44466.6	27387.6	181989	8228.86	14928.1	304590	295855	285264	31552.7	57143.8	3.5177
MLCL(54:8)	MLCL	1840000	892238	1610000	1940000	2280000	2820000	2170000	1320000	2280000	1760000	1.2088
MLCL(58:12)	MLCL	2190000	2000000	2190000	2230000	2090000	3210000	2750000	2600000	2860000	1800000	1.23551
MLCL(58:14)	MLCL	2550000	2310000	2600000	2680000	2490000	3600000	3260000	2530000	3570000	1450000	1.14093
MLCL(58:2)	MLCL	855304	812259	903502	822238	928368	1080000	992612	1070000	1180000	994966	1.23044
MLCL(58:4)	MLCL	1510000	1220000	1500000	1010000	1190000	1340000	1560000	1510000	1340000	1520000	1.13064
MLCL(58:6)	MLCL	182188	183900	232310	229855	206028	244099	195522	232609	218614	172352	1.02796
MLCL(62:2)	MLCL	1190000	1190000	1500000	1350000	1180000	1850000	1470000	1720000	1570000	1520000	1.26833
MLCL(62:4)	MLCL	2290000	1910000	2680000	2400000	2620000	2500000	2460000	2420000	2170000	2440000	1.00756
MLCL(64:2)	MLCL	3450000	3160000	3370000	3890000	3680000	3270000	3240000	2970000	3110000	2880000	0.881481
PA(16:0_18:1)	PA	6560000	6570000	6090000	12500000	5680000	7280000	6650000	6840000	6540000	6810000	0.912299
PA(18:0_18:1)	PA	35800000	36300000	44000000	40900000	31400000	32600000	36800000	33400000	11500000	34400000	0.789278
PA(24:0_22:4)	PA	11100000	10500000	11800000	11100000	11900000	13300000	12800000	11500000	12500000	13300000	1.12411
PA(24:0_22:5)	PA	1120000000	1050000000	1030000000	1000000000	1100000000	1190000000	1150000000	1110000000	1070000000	1140000000	1.06792
PA(24:0_22:6)	PA	193000000	193000000	260000000	189000000	201000000	236000000	209000000	222000000	212000000	203000000	1.0444
PC(14:0_14:0)	PC	4280000000	4120000000	4220000000	4230000000	4430000000	5010000000	4880000000	4720000000	4860000000	4290000000	1.11654
PC(14:0_18:3)	PC	1010000000	949000000	1040000000	1000000000	1050000000	954000000	971000000	916000000	925000000	878000000	0.919786
PC(14:0_20:5)	PC	9290000	6720000	13800000	10500000	10400000	7570000	7530000	7680000	7820000	7240000	0.746204
PC(14:0_22:6)	PC	25100000	21500000	20100000	23800000	22300000	21900000	21100000	21000000	19600000	21100000	0.928191
PC(16:0_14:0)	PC	727000000	683000000	723000000	740000000	752000000	748000000	753000000	735000000	732000000	749000000	1.02538
PC(16:0_14:1)	PC	68300000	65600000	71500000	73800000	73300000	4390000	72400000	63200000	66200000	67700000	0.776993
PC(16:0_16:0)	PC	1270000000	1220000000	1350000000	1210000000	1250000000	1240000000	1220000000	1310000000	1240000000	1230000000	0.990476
PC(16:0_16:1)	PC	915000000	952000000	1060000000	1070000000	1020000000	1120000000	1120000000	1100000000	1070000000	1070000000	1.09229
PC(16:0_18:1)	PC	3020000000	3430000000	3220000000	3120000000	3050000000	3280000000	3250000000	3000000000	3190000000	2970000000	0.99053
PC(16:0_18:3)	PC	1630000	6760000	6980000	7840000	6770000	9130000	8370000	9350000	7360000	8860000	1.43662
PC(16:0_20:1)	PC	2220000000	2170000000	2330000000	2120000000	2370000000	2350000000	2280000000	2380000000	2230000000	2310000000	1.03033
PC(16:0_20:3)	PC	59300000	54600000	60700000	60900000	57400000	67300000	62000000	63000000	56400000	62800000	1.0635
PC(16:0_20:4)	PC	203000000	202000000	211000000	205000000	212000000	202000000	204000000	201000000	198000000	185000000	0.958374
PC(16:0_20:5)	PC	95300000	88600000	98200000	95000000	92800000	98900000	95900000	88800000	90900000	92700000	0.994254
PC(16:0_22:5)	PC	34400000	37200000	38700000	38300000	39900000	31000000	31500000	30800000	30100000	33500000	0.832361
PC(16:0_22:6)	PC	317000000	297000000	325000000	319000000	311000000	316000000	303000000	284000000	290000000	286000000	0.942639
PC(16:0_24:0)	PC	3460000	335000000	237000000	315000000	384000000	330000000	334000000	311000000	342000000	341000000	1.30094
PC(16:1_12:1)	PC	7010000	6740000	7760000	8540000	8820000	8250000	7660000	7050000	6620000	7240000	0.94726
PC(16:1_14:1)	PC	37700000	38500000	41200000	43700000	43500000	51800000	47800000	46500000	48500000	45700000	1.17449
PC(16:1_14:2)	PC	59000000	53900000	59300000	60000000	65600000	61800000	58100000	54400000	54600000	55700000	0.955675
PC(16:1_16:1)	PC	13900000000	6520000000	13900000000	13800000000	14000000000	14200000000	13500000000	6640000000	13800000000	13400000000	0.990663
PC(16:1_18:1)	PC	781000000	716000000	1860000000	1860000000	759000000	1990000000	803000000	705000000	749000000	713000000	0.829987
PC(16:1_18:2)	PC	249000000	116000000	117000000	114000000	117000000	122000000	127000000	115000000	116000000	261000000	1.03927
PC(16:1_18:3)	PC	36500000	21000000	56100000	52600000	65300000	69000000	54800000	58800000	37900000	52000000	1.17711
PC(16:1_20:4)	PC	55600000	51900000	57800000	66500000	59600000	72700000	58000000	60300000	63900000	53500000	1.05834
PC(16:1_22:5)	PC	85200000	84000000	89200000	87900000	91500000	98900000	94700000	97400000	89900000	91800000	1.07972
PC(16:1_22:6)	PC	59600000	53400000	60600000	53500000	62100000	67200000	62900000	62000000	63000000	60100000	1.0899
PC(18:0_16:0)	PC	3900000000	3860000000	2910000000	3830000000	4050000000	3790000000	3770000000	3820000000	3870000000	3760000000	1.0248
PC(18:0_18:0)	PC	26400000	5560000	25300000	3650000	2390000	29200000	28700000	25200000	27700000	28300000	2.19747
PC(18:0_18:1)	PC	1700000000	1790000000	1760000000	1650000000	1850000000	1870000000	1830000000	1850000000	2950000000	1870000000	1.18514
PC(18:0_20:1)	PC	141000000	4870000	152000000	144000000	148000000	10800000	8620000	9760000	169000000	171000000	0.625867
PC(18:0_20:2)	PC	62200000	62500000	69400000	62000000	65400000	3620000	2910000	71400000	69900000	71200000	0.681275
PC(18:0_20:3)	PC	32000000	32000000	33400000	32900000	32100000	31500000	30800000	31600000	31800000	32100000	0.971675
PC(18:0_20:4)	PC	93100000	89500000	94100000	93500000	93800000	97700000	91700000	89800000	90600000	91100000	0.993319
PC(18:0_22:2)	PC	1700000	1580000	1940000	2000000	1660000	2630000	2430000	2200000	2280000	2250000	1.3277
PC(18:0_22:3)	PC	18600000	17800000	18500000	19600000	21800000	22700000	21100000	21200000	19500000	20100000	1.08619
PC(18:0_22:4)	PC	24800000	24800000	26800000	25400000	24200000	22800000	21500000	23700000	22400000	24600000	0.912698
PC(18:0_22:5)	PC	986000000	946000000	952000000	990000000	1080000000	971000000	1030000000	949000000	1070000000	1010000000	1.01534
PC(18:0_22:6)	PC	55100000	55200000	56100000	54600000	56700000	63000000	57800000	63300000	55400000	57500000	1.0695
PC(18:1_14:0)	PC	3240000000	3250000000	3400000000	3380000000	3440000000	1690000000	3560000000	3520000000	3480000000	3460000000	0.940156
PC(18:1_14:1)	PC	118000000	116000000	125000000	123000000	135000000	121000000	117000000	111000000	118000000	117000000	0.946515
PC(18:1_18:1)	PC	1500000000	1460000000	1530000000	1520000000	1500000000	1660000000	1590000000	1570000000	1570000000	1490000000	1.04927
PC(18:1_18:2)	PC	230000000	220000000	296000000	275000000	258000000	535000000	269000000	287000000	271000000	252000000	1.26192
PC(18:1_20:2)	PC	2720000	2170000	147000000	142000000	151000000	155000000	150000000	152000000	153000000	145000000	1.69705
PC(18:1_20:3)	PC	87600000	88100000	90400000	91300000	87500000	97800000	96500000	87200000	92000000	93800000	1.05035
PC(18:1_20:4)	PC	202000000	203000000	219000000	210000000	212000000	201000000	214000000	207000000	207000000	200000000	0.983748
PC(18:1_22:1)	PC	81600000	79700000	64800000	84300000	88200000	72100000	94200000	97100000	94000000	93700000	1.13171
PC(18:1_22:3)	PC	25600000	24700000	28900000	26400000	29400000	28200000	28000000	27600000	25400000	27500000	1.01259
PC(18:1_22:4)	PC	34300000	30700000	35300000	31500000	32300000	40100000	34000000	37200000	35900000	32800000	1.09689
PC(18:1_22:5)	PC	56900000	60400000	60400000	62900000	64000000	71100000	69700000	69900000	72600000	68400000	1.15463
PC(18:1_22:6)	PC	2900000000	2760000000	2700000000	2930000000	2790000000	3130000000	3190000000	3100000000	3190000000	3170000000	1.12074
PC(18:1_24:1)	PC	1950000000	1770000000	1320000000	354000000	1760000000	1740000000	1770000000	1840000000	1820000000	1630000000	1.23008
PC(18:1_24:2)	PC	3360000	6340000	6970000	6290000	6000000	7140000	6600000	6470000	5480000	6850000	1.12362
PC(20:0_22:6)	PC	1220000	1300000	1380000	1430000	1160000	1490000	1260000	1620000	1240000	1290000	1.06317
PC(20:1_18:1)	PC	186000000	176000000	189000000	177000000	189000000	214000000	209000000	205000000	211000000	205000000	1.1385
PC(20:1_22:3)	PC	396062	16100000	15600000	14900000	15500000	14700000	398368	348436	13800000	13600000	0.685592
PC(20:1_22:6)	PC	6820000	6830000	7050000	6110000	7560000	8420000	8160000	7780000	6980000	6980000	1.11493
PC(20:4_14:3)	PC	103343	331385	379160	582027	449153	383224	416044	465852	471459	501407	1.21296
PC(20:4_22:6)	PC	30900000	27700000	31800000	31100000	32900000	35100000	31900000	31200000	32100000	31400000	1.04728
PC(20:5_20:4)	PC	12000000	11100000	12400000	11800000	12900000	13400000	12800000	12800000	13300000	11900000	1.06645
PC(20:5_20:5)	PC	1650000	1620000	1860000	1690000	1850000	1820000	71651.9	740425	256987	377783	0.376799
PC(20:5_22:5)	PC	2120000	2430000	2360000	2200000	2000000	2800000	2040000	2080000	2090000	1760000	0.969397
PC(20:5_22:6)	PC	10200000	9980000	10700000	9990000	10300000	8570000	9540000	9160000	9550000	10100000	0.916944
PC(22:1_22:6)	PC	31100000	24200000	37200000	39600000	37200000	29700000	24800000	27900000	32800000	25600000	0.83166
PC(22:3_22:6)	PC	0	191606	266202	299765	199496	479050	104836	451354	194060	93009	1.38162
PC(22:4_22:5)	PC	971847	920685	823063	1440000	951531	1110000	1130000	1380000	1040000	1370000	1.1807
PC(22:4_22:6)	PC	2430000	2130000	2460000	2430000	2740000	3320000	3030000	2440000	2890000	3190000	1.21985
PC(22:5_18:2)	PC	5560000	4820000	6040000	1430000	5010000	5200000	4460000	6550000	5730000	4840000	1.17148
PC(22:5_20:4)	PC	23300000	23900000	26300000	25700000	27000000	31300000	28900000	29200000	28600000	26600000	1.1458
PC(22:5_22:5)	PC	5460000	5360000	5510000	5550000	5560000	6900000	6440000	6660000	6530000	5610000	1.17128
PC(22:5_22:6)	PC	12400000	11700000	13300000	13200000	12700000	16000000	14800000	14800000	15100000	14300000	1.18483
PC(22:6_12:1)	PC	921960	856890	939965	915513	1010000	1090000	1030000	905193	927305	885312	1.04166
PC(22:6_14:1)	PC	10000000	8800000	9740000	9940000	10400000	13700000	11400000	11700000	11500000	11700000	1.2275
PC(22:6_14:3)	PC	703546	721130	752922	771228	794723	940385	1070000	1010000	882453	782903	1.25168
PC(22:6_22:6)	PC	15200000	13100000	16200000	14300000	14000000	15600000	16400000	14000000	17000000	16000000	1.08516
PC(24:1_20:3)	PC	9170000	8720000	5400000	9520000	9820000	7840000	7850000	8190000	3880000	592599	0.665086
PC(24:1_22:5)	PC	2370000	2440000	2790000	2530000	2710000	2250000	2140000	1460000	2090000	2180000	0.788162
PC(26:0_16:0)	PC	168000000	258000000	129000000	167000000	301000000	149000000	145000000	129000000	151000000	190000000	0.746823
PC(26:0_18:1)	PC	811000000	662000000	265000000	771000000	777000000	1070000000	778000000	736000000	795000000	728000000	1.24985
PC(26:1_12:0)	PC	1220000	1140000	2990000	1160000	1070000	1680000	1120000	1100000	1560000	1250000	0.885224
PC(26:1_16:0)	PC	2270000000	2250000000	1520000000	2290000000	2440000000	2470000000	2380000000	2230000000	2440000000	2340000000	1.10121
PC(26:1_18:1)	PC	246000000	2600000000	1680000000	2450000000	2800000000	284000000	2470000000	2410000000	2660000000	2290000000	1.03457
PC(26:1_18:2)	PC	18300000	19300000	17900000	18000000	19400000	17500000	16300000	17900000	17300000	16600000	0.921421
PC(26:1_22:5)	PC	2680000	2010000	1670000	1390000	2860000	1630000	1130000	1180000	1260000	1000000	0.584354
PC(26:1_22:6)	PC	2060000	2210000	2440000	2190000	2490000	1500000	1390000	1650000	1200000	1490000	0.634767
PE(14:0_14:0)	PE	1340000	1060000	1360000	1240000	1350000	1410000	1360000	1290000	1210000	1420000	1.05354
PE(14:0_20:4)	PE	17900000	20900000	16800000	20200000	18000000	9900000	14200000	15100000	16400000	15600000	0.759062
PE(14:0_20:5)	PE	1290000	1130000	1430000	1440000	1400000	1290000	1400000	1210000	1290000	840233	0.90138
PE(14:0_22:6)	PE	4790000	4330000	5090000	4700000	4700000	5070000	4400000	4210000	4430000	4240000	0.946633
PE(16:0_14:0)	PE	26600000	26000000	25600000	28600000	27000000	35900000	32100000	28900000	31900000	29600000	1.18386
PE(16:0_16:0)	PE	34700000	34000000	34000000	36300000	35400000	34700000	41700000	23400000	34600000	34200000	0.966743
PE(16:0_16:1)	PE	76500000	75300000	82100000	78200000	78600000	98800000	101000000	104000000	89400000	88400000	1.23266
PE(16:0_18:1)	PE	2060000000	1960000000	1960000000	2020000000	2070000000	2040000000	2050000000	1990000000	2080000000	2020000000	1.01092
PE(16:0_20:3)	PE	10200000	7610000	26800000	10400000	11200000	13500000	15000000	24900000	26500000	15000000	1.43332
PE(16:0_20:4)	PE	226000000	210000000	232000000	226000000	235000000	215000000	216000000	219000000	209000000	204000000	0.941541
PE(16:0_20:5)	PE	124000000	118000000	132000000	124000000	131000000	118000000	123000000	125000000	117000000	117000000	0.953895
PE(16:0_22:6)	PE	219000000	217000000	219000000	212000000	211000000	212000000	203000000	205000000	214000000	208000000	0.966605
PE(16:0_24:0)	PE	1050000	916702	1200000	994191	1090000	914246	965823	479103	875676	903478	0.788119
PE(16:1_14:0)	PE	17100000	14100000	15600000	23700000	15400000	19500000	26900000	16600000	15500000	17800000	1.12107
PE(16:1_16:1)	PE	51300000	71900000	50000000	50500000	49300000	51000000	45400000	43800000	71900000	48300000	0.953846
PE(16:1_18:1)	PE	561000000	365000000	564000000	545000000	591000000	579000000	574000000	388000000	539000000	549000000	1.00114
PE(16:1_20:4)	PE	13100000	13600000	13200000	13300000	13800000	13700000	13400000	13100000	12900000	12000000	0.971642
PE(16:1_20:5)	PE	3590000	3770000	2850000	2460000	2500000	1950000	2500000	2190000	2330000	2030000	0.725115
PE(16:1_22:0)	PE	8310000	11100000	11300000	10600000	8940000	12300000	12600000	12100000	9780000	11400000	1.15781
PE(16:1_22:5)	PE	40300000	39500000	37400000	43600000	44600000	42100000	38500000	35700000	34700000	36700000	0.913827
PE(16:1_22:6)	PE	44700000	52100000	53000000	67600000	57100000	56700000	83900000	51000000	46600000	48900000	1.0459
PE(16:1_24:0)	PE	12700000	8530000	11900000	12100000	24900000	13800000	13500000	9360000	12400000	12200000	0.873521
PE(18:0_16:0)	PE	72800000	70500000	79000000	70000000	75700000	68800000	64600000	43600000	68400000	71500000	0.861141
PE(18:0_16:1)	PE	34400000	7540000	80700000	14100000	57400000	16300000	65600000	16700000	26700000	14300000	0.719069
PE(18:0_18:0)	PE	204000000	218000000	239000000	233000000	225000000	227000000	204000000	206000000	230000000	219000000	0.970509
PE(18:0_18:1)	PE	6020000000	5570000000	5960000000	5800000000	5810000000	5850000000	5640000000	5550000000	5920000000	5740000000	0.984225
PE(18:0_20:1)	PE	59400000	48700000	76500000	61600000	68300000	28800000	64000000	57200000	68700000	63000000	0.895707
PE(18:0_20:2)	PE	612000000	603000000	577000000	647000000	621000000	638000000	634000000	643000000	662000000	642000000	1.05196
PE(18:0_20:3)	PE	386000000	399000000	405000000	382000000	379000000	342000000	311000000	326000000	361000000	301000000	0.841107
PE(18:0_20:4)	PE	1360000000	1380000000	1380000000	1360000000	1350000000	1320000000	1270000000	1270000000	1240000000	1170000000	0.918009
PE(18:0_20:5)	PE	100000000	99000000	107000000	105000000	107000000	108000000	101000000	106000000	101000000	99000000	0.994208
PE(18:0_22:3)	PE	56400000	60400000	58500000	60900000	63200000	62600000	57600000	57500000	59200000	54800000	0.974282
PE(18:0_22:4)	PE	139000000	140000000	146000000	144000000	138000000	122000000	118000000	115000000	115000000	125000000	0.841584
PE(18:0_22:5)	PE	1170000000	1200000000	1240000000	1200000000	1190000000	1210000000	1120000000	1190000000	1110000000	1120000000	0.958333
PE(18:0_22:6)	PE	706000000	699000000	714000000	709000000	739000000	693000000	688000000	629000000	692000000	678000000	0.947575
PE(18:1_14:0)	PE	121000000	138000000	142000000	138000000	150000000	159000000	140000000	168000000	137000000	145000000	1.08708
PE(18:1_18:1)	PE	2920000000	2920000000	2780000000	2870000000	2920000000	2880000000	2890000000	2740000000	2820000000	2710000000	0.974323
PE(18:1_18:2)	PE	211000000	212000000	229000000	223000000	229000000	234000000	226000000	243000000	200000000	194000000	0.993659
PE(18:1_18:3)	PE	6550000	7850000	8450000	7480000	8570000	6470000	6690000	7310000	7900000	8280000	0.942159
PE(18:1_20:2)	PE	294000000	285000000	290000000	272000000	266000000	291000000	258000000	286000000	253000000	258000000	0.956645
PE(18:1_20:3)	PE	81400000	78300000	86600000	87000000	86400000	82800000	74500000	81600000	75300000	74600000	0.926376
PE(18:1_20:4)	PE	642000000	598000000	644000000	615000000	648000000	627000000	582000000	615000000	575000000	588000000	0.949158
PE(18:1_22:0)	PE	49500000	70200000	22700000	78900000	52100000	27600000	84700000	76600000	87100000	83200000	1.31383
PE(18:1_22:1)	PE	85700000	16600000	102000000	33500000	89700000	105000000	97800000	33300000	106000000	91000000	1.32244
PE(18:1_22:2)	PE	26900000	27400000	29800000	29900000	27700000	33600000	31200000	30100000	29900000	29500000	1.08892
PE(18:1_22:3)	PE	21400000	25600000	20700000	24000000	23000000	21700000	21500000	21600000	19800000	21500000	0.925022
PE(18:1_22:5)	PE	308000000	297000000	315000000	294000000	295000000	295000000	251000000	295000000	258000000	255000000	0.897283
PE(18:1_22:6)	PE	329000000	327000000	340000000	326000000	321000000	269000000	304000000	304000000	293000000	297000000	0.892879
PE(18:1_24:0)	PE	801000000	801000000	563000000	807000000	801000000	789000000	826000000	725000000	791000000	787000000	1.03843
PE(18:1_24:1)	PE	384000000	376000000	199000000	394000000	358000000	352000000	349000000	363000000	362000000	352000000	1.03916
PE(18:1_24:2)	PE	26500000	12200000	29600000	12900000	28100000	27200000	27100000	25900000	12000000	11600000	0.94968
PE(20:0_18:1)	PE	57300000	53700000	67000000	74700000	57600000	76200000	78100000	77400000	70500000	81900000	1.23783
PE(20:1_18:1)	PE	411000000	362000000	393000000	388000000	406000000	407000000	387000000	385000000	432000000	397000000	1.02449
PE(20:1_22:6)	PE	4840000	4210000	2910000	4220000	4480000	5240000	5430000	4370000	5180000	4370000	1.19022
PE(22:0_20:4)	PE	6620000	6700000	6700000	7180000	7340000	7620000	7770000	7740000	8190000	7730000	1.13057
PE(22:0_22:6)	PE	2900000	3000000	3220000	2970000	2970000	3180000	3050000	3110000	3360000	2810000	1.02988
PE(22:1_20:4)	PE	6690000	7420000	8030000	8450000	7360000	7930000	4250000	4850000	8410000	7610000	0.870883
PE(22:6_22:6)	PE	4980000	5450000	4890000	5290000	5520000	7050000	7560000	7850000	6550000	6410000	1.35553
PE(24:0_18:2)	PE	9370000	10200000	13800000	11400000	11600000	11900000	11600000	10300000	12600000	11900000	1.03424
PE(24:0_20:2)	PE	31500000	29500000	14000000	34300000	28700000	31200000	33000000	29100000	31600000	30900000	1.12899
PE(24:0_20:3)	PE	3360000	6340000	6970000	6290000	6000000	7140000	6600000	6470000	5480000	6850000	1.12362
PE(24:0_20:4)	PE	8440000	8310000	10800000	9790000	9640000	11000000	10800000	9550000	10700000	9230000	1.09153
PE(24:0_20:5)	PE	1420000	1380000	1440000	1490000	1460000	1430000	1300000	1630000	2060000	1450000	1.09458
PE(24:0_22:4)	PE	1960000	2020000	2090000	2150000	2080000	2630000	1980000	2250000	1870000	2120000	1.0534
PE(24:0_22:5)	PE	5570000	5740000	7060000	6520000	6460000	6240000	6470000	6760000	7140000	6330000	1.05072
PE(24:0_22:6)	PE	6460000	6150000	6840000	6420000	6980000	6800000	6340000	6180000	6530000	6120000	0.973212
PE(24:1_20:3)	PE	4150000	4630000	4400000	3690000	3810000	3430000	3480000	4170000	3330000	3130000	0.848162
PE(24:1_20:4)	PE	8370000	8080000	8850000	8840000	8340000	7660000	8480000	7900000	8340000	7790000	0.945621
PE(24:1_22:4)	PE	1810000	1220000	2030000	1090000	974496	1090000	1040000	1000000	1340000	1260000	0.804267
PE(24:1_22:5)	PE	5610000	5360000	5430000	6020000	5850000	5240000	5470000	5230000	5360000	5120000	0.93456
PE(24:1_22:6)	PE	17100000	12600000	13400000	15000000	17400000	17800000	15800000	11700000	16100000	18600000	1.0596
PE(26:0_18:1)	PE	139000000	124000000	97400000	142000000	143000000	125000000	104000000	117000000	123000000	124000000	0.91881
PE(26:0_20:3)	PE	1420000	1480000	1640000	1750000	1610000	1630000	1580000	1580000	1550000	1620000	1.00759
PE(26:0_20:4)	PE	2620000	2510000	2870000	2690000	2710000	2320000	2400000	2310000	2410000	2470000	0.888806
PE(26:0_22:4)	PE	341102	395273	427488	414488	434526	311533	323667	346610	369420	351128	0.845734
PE(26:0_22:5)	PE	2990000	2370000	2760000	3140000	3270000	3040000	2700000	2610000	2830000	2790000	0.961459
PE(26:0_22:6)	PE	2920000	2720000	3300000	2910000	3470000	2530000	2220000	2270000	2200000	2380000	0.75718
PE(26:1_18:1)	PE	235000000	233000000	163000000	237000000	242000000	206000000	197000000	186000000	201000000	206000000	0.897297
PE(26:1_18:2)	PE	10300000	10200000	7500000	11800000	11500000	9970000	8770000	9820000	748017	5710000	0.682612
PE(26:1_20:2)	PE	6920000	6520000	5270000	6690000	6310000	5690000	5610000	6050000	5220000	5250000	0.877326
PE(26:1_20:3)	PE	2040000	2050000	2860000	2700000	2810000	2010000	2500000	2140000	2690000	2060000	0.914928
PE(26:1_22:4)	PE	824118	976636	1070000	997962	1090000	868048	663876	733911	884696	881017	0.813022
PE(26:1_22:5)	PE	2420000	2320000	1780000	1850000	2340000	1830000	1650000	1940000	1860000	1980000	0.864613
PE(26:1_22:6)	PE	3140000	3030000	2240000	3180000	3440000	1830000	2710000	3150000	3150000	2930000	0.916168
PE(28:1_18:1)	PE	5490000	5550000	5990000	5980000	6250000	5210000	3240000	4130000	3670000	5400000	0.739918
PG(14:0_14:0)	PG	388533	95782.8	315614	446702	320120	467032	170831	347517	443207	356174	1.13915
PG(14:0_22:6)	PG	4340000	3220000	4820000	4250000	8250000	8380000	6050000	5880000	5790000	5470000	1.26889
PG(16:0_14:0)	PG	1710000	1320000	1600000	1610000	1600000	1910000	1740000	1670000	1980000	1900000	1.17347
PG(16:0_16:0)	PG	10900000	9810000	9210000	9670000	12000000	15200000	15000000	12200000	13900000	15000000	1.38205
PG(16:0_16:1)	PG	17400000	16000000	17800000	16900000	19300000	20100000	18800000	18000000	17800000	19500000	1.0778
PG(16:0_18:1)	PG	213000000	219000000	246000000	201000000	233000000	259000000	216000000	195000000	209000000	189000000	0.960432
PG(16:0_22:6)	PG	37900000	33600000	38500000	36600000	39100000	44300000	43500000	39600000	42300000	40600000	1.13247
PG(16:1_18:1)	PG	29000000	27600000	26300000	29300000	32000000	29900000	28000000	28100000	26600000	30400000	0.991678
PG(16:1_18:2)	PG	6380000	9190000	10200000	6720000	17900000	6280000	7030000	6220000	6300000	6050000	0.632665
PG(16:1_18:3)	PG	1360000	98516.9	1760000	1640000	1930000	1750000	1750000	1870000	1700000	1310000	1.23444
PG(16:1_22:5)	PG	1100000	920181	1010000	697197	1080000	854302	1060000	1190000	1150000	974801	1.08772
PG(16:1_22:6)	PG	20200000	18600000	20800000	19300000	23000000	21500000	21400000	10800000	21200000	20500000	0.936212
PG(18:0_18:1)	PG	54600000	53800000	50500000	49500000	48500000	47900000	47000000	42700000	42300000	46700000	0.882055
PG(18:0_20:2)	PG	3690000	3540000	4150000	3620000	4090000	4840000	3660000	4730000	4190000	4070000	1.12572
PG(18:0_22:6)	PG	14300000	13400000	14400000	10900000	10500000	17600000	18500000	15600000	16600000	17100000	1.34488
PG(18:1_14:0)	PG	18600000	14000000	14500000	18600000	20500000	26000000	26100000	23000000	24600000	23400000	1.42807
PG(18:1_18:1)	PG	297000000	306000000	322000000	327000000	329000000	408000000	414000000	393000000	397000000	396000000	1.27008
PG(18:1_18:2)	PG	69000000	62100000	74300000	70500000	76300000	92700000	85600000	87800000	84800000	81500000	1.22771
PG(18:1_20:2)	PG	41900000	39800000	44400000	45000000	43300000	54200000	54800000	53600000	49300000	48900000	1.21642
PG(18:1_20:3)	PG	23400000	13400000	10900000	8540000	9340000	16500000	13900000	11900000	9010000	8820000	0.916895
PG(18:1_20:4)	PG	27300000	24100000	27700000	27700000	28200000	30900000	29900000	27800000	29300000	27700000	1.07852
PG(18:1_20:5)	PG	6240000	5550000	6270000	6120000	6370000	7000000	6840000	7280000	6480000	5800000	1.09329
PG(18:1_22:3)	PG	12200000	13200000	22500000	14100000	12600000	15000000	16000000	15600000	15100000	16300000	1.04558
PG(18:1_22:4)	PG	9490000	8540000	10100000	9270000	9920000	9540000	10500000	9810000	9220000	10300000	1.04332
PG(18:1_22:5)	PG	24500000	23600000	23500000	21700000	24400000	25300000	25300000	22400000	22100000	23800000	1.0102
PG(18:1_22:6)	PG	235000000	209000000	239000000	207000000	239000000	253000000	247000000	226000000	235000000	227000000	1.05226
PG(18:2_22:6)	PG	3020000	23300000	24900000	24200000	26000000	27000000	4290000	25300000	26600000	25100000	1.06774
PG(18:3_22:6)	PG	50559.8	1780000	2290000	1860000	2510000	2550000	2300000	2150000	2290000	2030000	1.33325
PG(20:1_18:1)	PG	36600000	35500000	38400000	37200000	36400000	56200000	52500000	50400000	50400000	49700000	1.40793
PG(20:1_20:2)	PG	2980000	5330000	5420000	5160000	5300000	4110000	4130000	6820000	4020000	4280000	0.965688
PG(20:1_22:6)	PG	8890000	7430000	7470000	7420000	8540000	9890000	9340000	7530000	8290000	7520000	1.07094
PG(20:2_22:6)	PG	16600000	14400000	16200000	15100000	17300000	16700000	15000000	14600000	15000000	14700000	0.954774
PG(20:3_22:6)	PG	5410000	4550000	7210000	9360000	8460000	4910000	7200000	270638	7220000	127279	0.563816
PG(20:4_22:6)	PG	4850000	9470000	9330000	6610000	9720000	8600000	10000000	4440000	4170000	3890000	0.777889
PG(20:5_22:6)	PG	2850000	2370000	2960000	2710000	3120000	272856	2660000	2490000	2760000	2650000	0.773223
PG(22:4_22:6)	PG	4630000	4970000	5290000	5960000	5300000	4620000	4820000	4480000	4750000	4390000	0.881836
PG(22:5_22:6)	PG	15200000	13500000	14500000	14600000	16300000	13600000	13200000	13200000	12800000	12600000	0.882591
PG(22:6_22:6)	PG	68100000	53100000	69100000	57500000	113000000	83800000	58700000	55200000	61200000	59800000	0.883315
PI(14:0_20:4)	PI	3660000	4450000	3840000	4850000	4870000	2900000	5110000	4600000	5230000	4470000	1.02953
PI(16:0_14:0)	PI	495331	508232	570214	673925	661952	760959	875274	794406	946058	693174	1.39875
PI(16:0_14:1)	PI	2700000	2360000	2410000	2640000	2850000	2440000	2430000	2200000	3760000	2940000	1.0625
PI(16:0_16:0)	PI	11300000	14800000	15100000	20800000	13600000	17300000	16700000	14600000	21200000	17900000	1.16005
PI(16:0_16:1)	PI	32200000	36000000	36500000	37900000	33800000	35300000	38500000	38400000	59200000	35600000	1.17347
PI(16:0_18:1)	PI	594000000	179000000	311000000	185000000	189000000	292000000	297000000	272000000	780000000	250000000	1.29698
PI(16:0_18:2)	PI	8110000	7640000	8140000	7600000	6600000	8630000	12300000	12800000	2420000	7150000	1.13678
PI(16:0_18:3)	PI	9710000	9820000	11000000	453957	204837	8920000	10200000	9470000	10900000	8430000	1.53645
PI(16:0_20:3)	PI	117000000	147000000	154000000	162000000	143000000	39300000	154000000	148000000	153000000	148000000	0.888382
PI(16:0_20:4)	PI	240000000	254000000	274000000	289000000	254000000	270000000	292000000	302000000	292000000	275000000	1.09153
PI(16:0_22:5)	PI	65429.9	85582.6	110725	20900.5	111651	134934	35152.1	111710	149152	76853.4	1.28789
PI(16:0_22:6)	PI	56600000	54600000	59700000	66400000	58100000	58900000	64200000	59500000	63100000	58100000	1.02844
PI(16:1_16:1)	PI	17700000	17500000	13900000	19600000	18600000	16400000	18200000	16600000	19000000	16800000	0.996564
PI(16:1_18:1)	PI	111000000	120000000	122000000	139000000	119000000	129000000	122000000	122000000	129000000	114000000	1.00818
PI(16:1_18:2)	PI	11400000	11400000	12000000	11500000	10700000	10700000	11000000	9250000	10900000	10800000	0.923684
PI(16:1_20:4)	PI	4180000	4230000	22100000	23600000	22300000	20900000	23400000	21600000	24200000	21200000	1.45662
PI(16:1_22:5)	PI	59900000	60100000	1660000	3570000	58300000	57800000	61800000	54100000	68500000	56700000	1.62862
PI(16:1_22:6)	PI	6560000	6450000	7000000	7130000	6770000	190955	7050000	6000000	7570000	6130000	0.794484
PI(18:0_16:0)	PI	148000000	146000000	155000000	164000000	127000000	134000000	123000000	132000000	131000000	135000000	0.885135
PI(18:0_18:0)	PI	81400000	88900000	83900000	95700000	85900000	91500000	89400000	75700000	95700000	86400000	1.00665
PI(18:0_18:1)	PI	309000000	332000000	320000000	382000000	304000000	371000000	412000000	336000000	473000000	420000000	1.22162
PI(18:0_20:1)	PI	12200000	14400000	14400000	16300000	13100000	32500000	20700000	13100000	35900000	20900000	1.74858
PI(18:0_20:2)	PI	283000000	313000000	320000000	350000000	302000000	131000000	135000000	123000000	162000000	146000000	0.444515
PI(18:0_20:3)	PI	683000000	746000000	832000000	895000000	750000000	732000000	796000000	741000000	834000000	787000000	0.995904
PI(18:0_20:4)	PI	1390000000	1460000000	1570000000	1670000000	1480000000	1470000000	1500000000	1420000000	1590000000	1510000000	0.989432
PI(18:0_20:5)	PI	2910000	4120000	4860000	3910000	4640000	3200000	3610000	3810000	4540000	3750000	0.925147
PI(18:0_22:1)	PI	4830000	3370000	5480000	6270000	4530000	5770000	6610000	3760000	7620000	6550000	1.23815
PI(18:0_22:2)	PI	22300000	24500000	25100000	28700000	20500000	27400000	29200000	23700000	32500000	29400000	1.17424
PI(18:0_22:3)	PI	88200000	98000000	102000000	110000000	91900000	87000000	86100000	78600000	96600000	95200000	0.904917
PI(18:0_22:4)	PI	87900000	93800000	96100000	107000000	93100000	90400000	92900000	83200000	96300000	86200000	0.939527
PI(18:0_22:5)	PI	159000000	164000000	168000000	177000000	159000000	146000000	158000000	135000000	171000000	156000000	0.926239
PI(18:0_22:6)	PI	232000000	320000000	332000000	354000000	293000000	275000000	278000000	329000000	309000000	311000000	0.981058
PI(18:0_24:1)	PI	844182	741690	643800	1010000	845266	868384	1060000	458246	1060000	1020000	1.09344
PI(18:0_24:2)	PI	2920000	3270000	3160000	4190000	3270000	3200000	3410000	2840000	3440000	3400000	0.969066
PI(18:1_18:1)	PI	209000000	216000000	224000000	222000000	203000000	209000000	215000000	220000000	228000000	230000000	1.02607
PI(18:1_18:2)	PI	74800000	90600000	91300000	103000000	79000000	76300000	86100000	92000000	87500000	89400000	0.983132
PI(18:1_20:2)	PI	325000000	350000000	371000000	399000000	342000000	355000000	371000000	262000000	392000000	376000000	0.982652
PI(18:1_20:3)	PI	357000000	445000000	504000000	517000000	446000000	458000000	456000000	504000000	469000000	460000000	1.03438
PI(18:1_20:4)	PI	759000000	779000000	830000000	870000000	794000000	802000000	834000000	850000000	841000000	832000000	1.0315
PI(18:1_22:3)	PI	12100000	13300000	9410000	11900000	8960000	6020000	10400000	9180000	8990000	10100000	0.802766
PI(18:1_22:4)	PI	55300000	66000000	71400000	80900000	67900000	65600000	69600000	70800000	66200000	74400000	1.01493
PI(18:1_22:5)	PI	84600000	76800000	88900000	80200000	76700000	76800000	76800000	78300000	73800000	82600000	0.953585
PI(18:1_22:6)	PI	62900000	64200000	58700000	65500000	58300000	60500000	67500000	69100000	66200000	60400000	1.04554
PI(20:1_18:1)	PI	85300000	83900000	99000000	105000000	90700000	95400000	102000000	91700000	108000000	95500000	1.06187
PI(20:1_22:2)	PI	4600000	5590000	5670000	6210000	4660000	4670000	4930000	3570000	5190000	4530000	0.856341
PI(20:1_22:5)	PI	1540000	1430000	1640000	1530000	1550000	1210000	866855	689350	985008	1200000	0.643851
PI(20:1_22:6)	PI	1200000	1060000	1430000	1970000	1950000	1290000	1250000	1460000	1730000	1950000	1.0092
PI(20:4_22:6)	PI	540299	452598	589134	574324	536998	560292	532647	611887	497531	501368	1.00385
PI(22:5_20:4)	PI	711135	659895	597259	786631	618364	616811	800484	598206	675653	583207	0.970674
PI(22:5_22:6)	PI	59377.1	58072.9	116467	93220.1	128957	93843.3	128573	127833	117641	54215.7	1.14473
PS(16:0_16:1)	PS	2650000	3000000	3380000	2370000	3340000	3240000	3810000	4250000	3760000	3190000	1.23813
PS(16:0_18:1)	PS	357000000	396000000	389000000	393000000	325000000	353000000	373000000	396000000	387000000	396000000	1.02419
PS(16:0_20:4)	PS	3730000	3560000	3930000	3780000	3550000	3340000	3820000	3980000	3890000	3840000	1.01725
PS(16:0_22:5)	PS	8460000	7580000	7830000	8680000	7890000	11000000	8830000	7510000	8710000	12500000	1.20054
PS(16:0_22:6)	PS	13200000	13100000	13800000	13500000	11100000	14000000	14100000	14800000	14100000	13800000	1.09428
PS(16:1_18:1)	PS	30200000	29900000	29300000	31400000	26200000	28200000	23500000	740770	28800000	29400000	0.752658
PS(18:0_16:0)	PS	36300000	30900000	31800000	33800000	28600000	28100000	28900000	10200000	24900000	29100000	0.750929
PS(18:0_16:1)	PS	18200000	5930000	22900000	32700000	8350000	7250000	26700000	8490000	10100000	7520000	0.68188
PS(18:0_18:1)	PS	2520000000	2560000000	2510000000	2520000000	2130000000	2130000000	2240000000	1930000000	2220000000	2440000000	0.895425
PS(18:0_18:3)	PS	19000000	21000000	21600000	25400000	19100000	19900000	19700000	15400000	12800000	20200000	0.829406
PS(18:0_20:1)	PS	56100000	60200000	59000000	65800000	44900000	73200000	59200000	44600000	65400000	74500000	1.10804
PS(18:0_20:2)	PS	91600000	69400000	81900000	78400000	43300000	40800000	86000000	53700000	57200000	74600000	0.856555
PS(18:0_20:3)	PS	92800000	117000000	130000000	106000000	85100000	69700000	81400000	79200000	84200000	77000000	0.737427
PS(18:0_20:4)	PS	39700000	43100000	41900000	43700000	37000000	39000000	33800000	38200000	37000000	34700000	0.889484
PS(18:0_22:4)	PS	133000000	143000000	141000000	140000000	138000000	117000000	124000000	142000000	118000000	136000000	0.916547
PS(18:0_22:5)	PS	479000000	499000000	484000000	507000000	426000000	409000000	391000000	400000000	416000000	464000000	0.868476
PS(18:0_22:6)	PS	377000000	383000000	383000000	372000000	324000000	324000000	311000000	338000000	354000000	371000000	0.923328
PS(18:1_18:1)	PS	156000000	155000000	168000000	174000000	143000000	144000000	149000000	158000000	196000000	157000000	1.01005
PS(18:1_22:1)	PS	78300000	83900000	84000000	93600000	67700000	94900000	85100000	3860000	6680000	95000000	0.700712
PS(18:1_22:5)	PS	10100000	39700000	41100000	43700000	37000000	35600000	35400000	38300000	17900000	39900000	0.973776
PS(18:1_24:0)	PS	102000000	114000000	2040000	100000000	57700000	108000000	86400000	78500000	4450000	128000000	1.0788
PS(18:1_24:1)	PS	47600000	48400000	46400000	54200000	35600000	49300000	42500000	47100000	47300000	51200000	1.02239
PS(18:2_20:4)	PS	127574	116467	102180	125350	109911	188052	37784.3	198870	203307	209729	1.4407
PS(20:0_22:5)	PS	9100000	8110000	9930000	10400000	6610000	10800000	12700000	8130000	13500000	13500000	1.32797
PS(20:1_18:1)	PS	60300000	61900000	66900000	58200000	50300000	61200000	58000000	60900000	59300000	69100000	1.03663
PS(20:1_22:5)	PS	7960000	7340000	9000000	11000000	6650000	7430000	8000000	9220000	8960000	8320000	0.999523
PS(20:3_20:5)	PS	304669	408396	392083	208808	477898	234073	238362	316102	253118	358735	0.781532
PS(22:0_20:4)	PS	1120000	1400000	1110000	1040000	1160000	1070000	1450000	1330000	1560000	1090000	1.11492
PS(22:1_20:4)	PS	346947	468281	446234	444900	432433	34450.1	316354	609329	814753	377111	1.00617
PS(24:0_20:3)	PS	3060000	2940000	2490000	3680000	3010000	2760000	3160000	3250000	3010000	2240000	0.949934
PS(24:0_22:4)	PS	951460	655699	562908	1110000	820829	563437	494597	830721	924462	714090	0.860131
PS(24:1_20:3)	PS	874996	825112	640686	762361	753900	573830	3240000	1020000	815237	2440000	2.09721
PS(26:1_18:1)	PS	1310000	1540000	1580000	2410000	2570000	1750000	1820000	1380000	1380000	1770000	0.860786
SM(d28:1)	SM	2550000	2170000	2400000	2530000	2560000	2990000	2390000	2730000	2600000	2810000	1.10729
SM(d30:1)	SM	21000000	21100000	22000000	22200000	19300000	20500000	22600000	21300000	22100000	21200000	1.01989
SM(d30:2)	SM	848120	596964	513106	677209	849710	647016	656602	814900	826723	859039	1.09158
SM(d32:0)	SM	78500000	79400000	78400000	83400000	82700000	70700000	67800000	64000000	69100000	68800000	0.845924
SM(d32:1)	SM	1890000000	1780000000	1860000000	1870000000	1930000000	1800000000	1870000000	1810000000	1800000000	1720000000	0.96463
SM(d32:2)	SM	6500000	5020000	6960000	5110000	5680000	6480000	5200000	4910000	6480000	4970000	0.957977
SM(d34:0)	SM	391000000	378000000	391000000	375000000	372000000	322000000	322000000	344000000	306000000	305000000	0.83849
SM(d34:1)	SM	632000000	611000000	629000000	644000000	620000000	636000000	599000000	592000000	601000000	617000000	0.970982
SM(d34:2)	SM	126000000	98000000	107000000	105000000	108000000	112000000	101000000	93300000	104000000	94900000	0.928676
SM(d34:4)	SM	22000000	21500000	20300000	20800000	21600000	17400000	17700000	17900000	18300000	17200000	0.833333
SM(d34:5)	SM	16900000	15400000	16500000	16000000	14000000	17000000	17000000	13100000	13900000	16900000	0.988579
SM(d36:0)	SM	80600000	76500000	82300000	77000000	75500000	65100000	60500000	61500000	64100000	65500000	0.808114
SM(d36:1)	SM	27900000	26700000	28600000	28000000	26100000	27700000	25800000	27500000	27300000	27700000	0.990532
SM(d36:2)	SM	160000000	156000000	147000000	163000000	144000000	160000000	164000000	147000000	163000000	153000000	1.02208
SM(d38:1)	SM	67500000	59700000	62700000	62600000	3210000	61800000	71500000	63500000	77400000	65900000	1.33002
SM(d38:2)	SM	3100000	17400000	14800000	19500000	17300000	19300000	20500000	18200000	19000000	18300000	1.32178
SM(d40:0)	SM	156000000	156000000	119000000	187000000	154000000	152000000	155000000	134000000	157000000	159000000	0.98057
SM(d40:1)	SM	966000000	716000000	3700000000	4140000000	4140000000	4460000000	4430000000	4060000000	4340000000	4290000000	1.57956
SM(d40:2)	SM	429000000	426000000	472000000	424000000	458000000	457000000	464000000	460000000	462000000	450000000	1.03803
SM(d40:3)	SM	611704	736546	668974	751699	495584	866490	546007	787369	465975	605914	1.00222
SM(d42:1)	SM	9320000000	9390000000	6860000000	9070000000	9270000000	9640000000	9470000000	7970000000	9640000000	9980000000	1.06354
SM(d42:2)	SM	15200000000	14800000000	13400000000	14800000000	15100000000	14800000000	14700000000	14000000000	14600000000	14800000000	0.994543
SM(d42:3)	SM	1260000000	1210000000	1170000000	1310000000	1330000000	1260000000	1170000000	1170000000	1240000000	1270000000	0.97293
SM(d42:4)	SM	114000000	175000000	178000000	183000000	128000000	148000000	103000000	142000000	140000000	114000000	0.83162
SM(d44:1)	SM	331000000	405000000	266000000	415000000	442000000	426000000	401000000	352000000	440000000	409000000	1.09091
SM(d44:2)	SM	1100000000	1100000000	689000000	1140000000	1100000000	1010000000	958000000	1010000000	1010000000	965000000	0.965685
SM(d44:3)	SM	626000000	573000000	406000000	515000000	610000000	402000000	408000000	395000000	397000000	385000000	0.727839
SM(d44:4)	SM	19000000	18700000	13600000	21800000	21600000	16300000	19100000	24300000	17800000	19800000	1.02746
SM(d44:6)	SM	3190000	3290000	3540000	2330000	3810000	2480000	2770000	2570000	3150000	2710000	0.846535
SPH(d16:0)	SPH	706000000	886000000	907000000	1010000000	682000000	788000000	851000000	612000000	728000000	636000000	0.862563
SPH(d16:1)	SPH	6130000	5840000	7950000	6360000	7120000	6600000	4380000	6350000	3870000	5520000	0.8
SPH(d18:0)	SPH	53200000	58200000	70400000	83100000	69600000	697693	1400000	56600000	60000000	55900000	0.521966
SPH(d18:1)	SPH	114000000	98100000	134000000	111000000	136000000	133000000	144000000	110000000	126000000	127000000	1.07908
SPH(d18:2)	SPH	10900000	7510000	13200000	10400000	13100000	13300000	17400000	12000000	9980000	11500000	1.16458
SPH(d20:0)	SPH	3340000	143484	1790000	3010000	3390000	2770000	2660000	2600000	96718.1	2380000	0.90005
SPH(d22:1)	SPH	7110000	7050000	7350000	7610000	8230000	5700000	4730000	4190000	4990000	4630000	0.648996
TG(16:0_10:0_14:0)	TG	3040000	3740000	2100000	2680000	3670000	3580000	3430000	4320000	4380000	4130000	1.30269
TG(16:0_12:0_14:0)	TG	28700000	28800000	17300000	29200000	30800000	34300000	31800000	29800000	32100000	30500000	1.17582
TG(16:0_12:0_18:1)	TG	546000000	567000000	380000000	570000000	592000000	604000000	580000000	565000000	553000000	570000000	1.08173
TG(16:0_12:0_22:6)	TG	6850000	7270000	2580000	9800000	9050000	6890000	7910000	7220000	8330000	5960000	1.02138
TG(16:0_14:0_14:0)	TG	135000000	146000000	93900000	148000000	147000000	168000000	164000000	149000000	159000000	154000000	1.18525
TG(16:0_14:0_16:0)	TG	385000000	413000000	319000000	448000000	424000000	515000000	461000000	413000000	482000000	446000000	1.16491
TG(16:0_14:0_18:1)	TG	1610000000	1760000000	1290000000	1770000000	1710000000	1870000000	1760000000	1710000000	1770000000	1660000000	1.0774
TG(16:0_14:0_22:5)	TG	150000000	164000000	96800000	169000000	130000000	114000000	140000000	100000000	102000000	98600000	0.781347
TG(16:0_14:0_22:6)	TG	56900000	61400000	12000000	64800000	23400000	36800000	60800000	30800000	59200000	53900000	1.10526
TG(16:0_16:0_16:0)	TG	1150000000	1150000000	1150000000	1220000000	1230000000	1470000000	1350000000	1070000000	1350000000	1320000000	1.11186
TG(16:0_16:0_18:1)	TG	3120000000	3310000000	2950000000	3360000000	3480000000	3540000000	3520000000	3570000000	3450000000	3330000000	1.07337
TG(16:0_16:0_22:6)	TG	103000000	122000000	76500000	128000000	144000000	148000000	137000000	128000000	124000000	135000000	1.17175
TG(16:0_16:0_24:0)	TG	37000000	105000000	17500000	26100000	60000000	35800000	78900000	78300000	37100000	29400000	1.0566
TG(16:0_16:0_24:1)	TG	501000000	529000000	610000000	603000000	583000000	782000000	692000000	510000000	652000000	611000000	1.14897
TG(16:0_16:1_22:6)	TG	96100000	105000000	62200000	108000000	116000000	113000000	112000000	101000000	108000000	98000000	1.09173
TG(16:0_18:1_18:1)	TG	4020000000	4040000000	3670000000	4290000000	4040000000	4280000000	4230000000	4290000000	4030000000	3830000000	1.02991
TG(16:0_18:1_20:3)	TG	892000000	898000000	732000000	995000000	930000000	951000000	905000000	878000000	881000000	814000000	0.995952
TG(16:0_18:1_20:4)	TG	412000000	411000000	317000000	185000000	480000000	515000000	428000000	415000000	431000000	405000000	1.21551
TG(16:0_18:1_22:1)	TG	1040000000	1100000000	1200000000	1160000000	1170000000	1440000000	1300000000	1170000000	1280000000	1180000000	1.12346
TG(16:0_18:1_22:4)	TG	407000000	426000000	369000000	497000000	467000000	524000000	133000000	446000000	78700000	87000000	0.585734
TG(16:0_18:1_22:5)	TG	371000000	386000000	271000000	369000000	394000000	431000000	382000000	389000000	388000000	360000000	1.08878
TG(16:0_18:1_22:6)	TG	228000000	217000000	164000000	253000000	255000000	288000000	278000000	256000000	260000000	281000000	1.22023
TG(16:0_18:1_24:0)	TG	87100000	11600000	9600000	127000000	142000000	4950000	169000000	164000000	86100000	70100000	1.3097
TG(16:0_18:1_24:1)	TG	709000000	782000000	940000000	872000000	814000000	918000000	810000000	714000000	839000000	722000000	0.97231
TG(16:0_18:2_22:6)	TG	69800000	81600000	46400000	81900000	86100000	81400000	81400000	77400000	81500000	73700000	1.08092
TG(16:0_20:4_22:6)	TG	11100000	12500000	6340000	13100000	14500000	12600000	12600000	11600000	12600000	11400000	1.05666
TG(16:0_22:1_22:6)	TG	14200000	15100000	12400000	14300000	16500000	16000000	18000000	17600000	17100000	16500000	1.17517
TG(16:0_22:6_22:6)	TG	3550000	4200000	2160000	4430000	4950000	3900000	3900000	4100000	4060000	4120000	1.04095
TG(16:1_12:0_14:0)	TG	12300000	11400000	6650000	12400000	12500000	11800000	10700000	12600000	13200000	12300000	1.09683
TG(16:1_12:0_16:1)	TG	18800000	22200000	8490000	20100000	20500000	18800000	19500000	18600000	17900000	18200000	1.0323
TG(16:1_12:0_18:1)	TG	154000000	158000000	89800000	160000000	158000000	150000000	143000000	137000000	144000000	134000000	0.983607
TG(16:1_12:1_18:1)	TG	18100000	19500000	8340000	3950000	23900000	17100000	16300000	1920000	14700000	669747	0.686946
TG(16:1_14:0_18:1)	TG	813000000	925000000	562000000	888000000	934000000	857000000	823000000	809000000	794000000	794000000	0.989083
TG(16:1_14:0_22:6)	TG	19800000	18100000	10100000	19300000	18800000	5000000	7420000	19400000	23400000	16800000	0.836469
TG(16:1_14:1_18:1)	TG	149000000	134000000	50800000	91800000	102000000	37900000	44700000	30600000	130000000	127000000	0.701668
TG(16:1_16:1_18:1)	TG	819000000	851000000	546000000	820000000	907000000	762000000	693000000	683000000	696000000	688000000	0.893229
TG(16:1_16:1_18:2)	TG	140000000	155000000	95600000	155000000	168000000	135000000	130000000	117000000	130000000	7450000	0.727929
TG(16:1_16:1_22:6)	TG	15100000	16900000	6970000	20500000	16600000	19500000	19500000	18100000	14900000	14300000	1.13448
TG(16:1_18:1_18:1)	TG	1990000000	2030000000	1520000000	2120000000	2090000000	2090000000	1940000000	1940000000	1910000000	1830000000	0.995897
TG(16:1_18:1_18:2)	TG	497000000	509000000	333000000	528000000	557000000	505000000	464000000	453000000	456000000	439000000	0.955858
TG(16:1_18:1_22:5)	TG	127000000	60800000	90000000	144000000	54200000	159000000	140000000	53600000	26300000	137000000	1.08382
TG(16:1_22:6_22:6)	TG	925572	1110000	0	968417	1630000	1050000	994297	728142	1050000	974908	1.03525
TG(18:0_16:0_16:0)	TG	1310000000	1370000000	1550000000	1590000000	1550000000	2270000000	2040000000	1220000000	1830000000	1740000000	1.23474
TG(18:0_16:0_18:0)	TG	890000000	868000000	1060000000	1020000000	924000000	1630000000	1650000000	681000000	1540000000	1360000000	1.44078
TG(18:0_16:0_18:1)	TG	2890000000	3010000000	3080000000	3340000000	3530000000	4170000000	3660000000	3400000000	3830000000	3480000000	1.16972
TG(18:0_16:0_20:0)	TG	153000000	167000000	205000000	173000000	176000000	331000000	273000000	110000000	252000000	240000000	1.37986
TG(18:0_16:0_22:6)	TG	71600000	64900000	59400000	77500000	75200000	104000000	99000000	91800000	96000000	88900000	1.37608
TG(18:0_16:0_24:0)	TG	19400000	56900000	12000000	7650000	39300000	13400000	49200000	44000000	14100000	11300000	0.97597
TG(18:0_18:0_18:0)	TG	1780000	1750000	2270000	2280000	2300000	1880000	1840000	2150000	1810000	2250000	0.956647
TG(18:0_18:0_18:1)	TG	1420000000	1490000000	1640000000	1560000000	1600000000	2370000000	2360000000	1820000000	2170000000	2020000000	1.393
TG(18:0_18:0_22:3)	TG	552000000	556000000	641000000	716000000	590000000	647000000	563000000	522000000	658000000	543000000	0.960065
TG(18:0_18:0_22:6)	TG	14400000	13900000	17400000	17100000	19100000	26700000	27600000	28100000	25900000	27000000	1.65201
TG(18:0_18:1_18:1)	TG	2620000000	2960000000	2880000000	2930000000	3350000000	3600000000	3170000000	3130000000	3310000000	3090000000	1.10583
TG(18:0_18:1_22:5)	TG	356000000	230000000	204000000	97500000	249000000	254000000	104000000	58500000	235000000	217000000	0.764188
TG(18:0_18:1_22:6)	TG	95400000	98900000	79800000	111000000	112000000	126000000	130000000	120000000	112000000	105000000	1.19292
TG(18:0_22:5_22:5)	TG	19300000	18200000	14100000	17900000	18400000	16700000	19800000	5730000	17700000	14300000	0.844482
TG(18:1_12:0_14:0)	TG	90800000	97900000	55700000	99900000	110000000	99900000	95400000	91900000	96300000	92000000	1.04667
TG(18:1_14:0_18:1)	TG	2400000000	2700000000	1960000000	2840000000	2700000000	2930000000	2540000000	2640000000	2590000000	2510000000	1.04841
TG(18:1_14:0_22:5)	TG	163000000	201000000	55900000	73500000	187000000	93900000	195000000	171000000	169000000	186000000	1.19768
TG(18:1_18:1_18:1)	TG	2660000000	2700000000	2480000000	2860000000	2860000000	3060000000	2910000000	2740000000	2850000000	2700000000	1.05162
TG(18:1_18:1_20:2)	TG	704000000	722000000	666000000	718000000	756000000	620000000	768000000	764000000	760000000	723000000	1.01935
TG(18:1_18:1_22:1)	TG	552000000	556000000	641000000	716000000	590000000	647000000	563000000	522000000	658000000	543000000	0.960065
TG(18:1_18:1_22:3)	TG	290000000	303000000	286000000	278000000	325000000	258000000	305000000	262000000	306000000	255000000	0.935223
TG(18:1_18:1_22:5)	TG	166000000	176000000	124000000	177000000	189000000	190000000	171000000	167000000	165000000	164000000	1.03005
TG(18:1_18:1_22:6)	TG	168000000	169000000	114000000	178000000	194000000	197000000	187000000	180000000	177000000	178000000	1.11665
TG(18:1_18:1_24:1)	TG	623000000	693000000	731000000	781000000	724000000	716000000	651000000	489000000	654000000	533000000	0.8567
TG(18:1_18:1_24:2)	TG	200000000	216000000	227000000	231000000	214000000	206000000	190000000	194000000	184000000	163000000	0.861213
TG(18:1_18:2_22:6)	TG	33000000	38500000	18900000	39000000	39800000	37300000	35800000	32800000	34500000	33400000	1.02719
TG(18:1_20:2_22:5)	TG	35000000	75600000	26000000	34400000	35300000	32200000	28200000	29200000	10700000	14800000	0.557925
TG(18:1_20:2_24:1)	TG	138000000	161000000	181000000	177000000	176000000	165000000	141000000	106000000	151000000	120000000	0.819928
TG(18:1_20:3_22:5)	TG	43800000	46700000	29700000	48300000	56500000	51900000	45600000	43800000	46300000	41900000	1.02
TG(18:1_20:3_22:6)	TG	28100000	31200000	17800000	34500000	36500000	32900000	32400000	30300000	32500000	28400000	1.05672
TG(18:1_20:3_24:1)	TG	63200000	78600000	87000000	69900000	90200000	51500000	53500000	38500000	49600000	65800000	0.665724
TG(18:1_20:4_22:6)	TG	18600000	20500000	10400000	19700000	21000000	18600000	19600000	18600000	18800000	17500000	1.03215
TG(18:1_20:4_24:0)	TG	8150000	8140000	8910000	8040000	9900000	6790000	8520000	5830000	8530000	8050000	0.874363
TG(18:1_22:1_22:5)	TG	36900000	46500000	40000000	43500000	44300000	36600000	33300000	31500000	33100000	32900000	0.792614
TG(18:1_22:1_22:6)	TG	10600000	9220000	7640000	9790000	9630000	11200000	7610000	9780000	9210000	10300000	1.02602
TG(18:1_22:3_22:4)	TG	14800000	16700000	15400000	18300000	18800000	12200000	11500000	10000000	10400000	11100000	0.657143
TG(18:1_22:3_22:5)	TG	4020000	16300000	13500000	16900000	17200000	1100000	13000000	11000000	16100000	13700000	0.808304
TG(18:1_22:3_24:1)	TG	30000000	35500000	36800000	34900000	36600000	27800000	25500000	20800000	24600000	23500000	0.703107
TG(18:1_22:5_22:6)	TG	7930000	9170000	3950000	8790000	8970000	7390000	6860000	6570000	6390000	7550000	0.895645
TG(18:1_22:5_24:1)	TG	20900000	21800000	22600000	25400000	26900000	19500000	17100000	16700000	16500000	14500000	0.716837
TG(18:1_22:6_22:6)	TG	2660000	3170000	1300000	2850000	2870000	3140000	2900000	2910000	2330000	2740000	1.09105
TG(20:1_18:1_18:1)	TG	1280000000	1380000000	1370000000	1440000000	1470000000	1670000000	1530000000	1470000000	1470000000	1450000000	1.09366
TG(20:1_18:1_20:1)	TG	552000000	556000000	641000000	716000000	590000000	647000000	563000000	522000000	658000000	543000000	0.960065
TG(20:1_18:1_20:2)	TG	318000000	34600000	338000000	373000000	373000000	219000000	350000000	339000000	355000000	195000000	1.0149
TG(20:1_18:1_22:3)	TG	123000000	118000000	139000000	129000000	135000000	120000000	108000000	102000000	109000000	110000000	0.852484
TG(20:1_18:1_22:4)	TG	30900000	18100000	95100000	110000000	110000000	101000000	24400000	89900000	30600000	86700000	0.913485
TG(20:1_18:1_22:5)	TG	65000000	61200000	54900000	66500000	66800000	60100000	63100000	53800000	57800000	51000000	0.909033
TG(20:1_18:1_22:6)	TG	43100000	14000000	35900000	50000000	44000000	50600000	41600000	50600000	75200000	42500000	1.39305
TG(20:1_22:5_22:5)	TG	2450000	3920000	3200000	4360000	4140000	3180000	3230000	3150000	2390000	2780000	0.815163
TG(26:0_16:0_18:1)	TG	63400000	179000000	32200000	94100000	129000000	49200000	143000000	114000000	54100000	50600000	0.825598
TG(26:0_18:0_18:1)	TG	23600000	80400000	15300000	44900000	58000000	12600000	67000000	67600000	20000000	15000000	0.819982
TG(26:0_18:1_18:1)	TG	42400000	76200000	16900000	58200000	83300000	23700000	82900000	72800000	38400000	32800000	0.904693
TG(26:1_16:0_18:0)	TG	32300000	75200000	17500000	21800000	57200000	27100000	73000000	56800000	30300000	30600000	1.06765
TG(26:1_16:0_18:1)	TG	150000000	201000000	193000000	201000000	197000000	215000000	213000000	144000000	179000000	184000000	0.992569
TG(26:1_16:0_22:6)	TG	2800000	1900000	2920000	7720000	2060000	2620000	2310000	2230000	1950000	2150000	0.647126
TG(26:1_16:0_24:1)	TG	573123	12300000	3680000	8510000	10200000	3570000	16900000	13000000	7540000	5280000	1.3127
TG(26:1_18:0_18:1)	TG	69300000	144000000	26000000	89700000	117000000	49000000	128000000	115000000	69700000	55600000	0.93565
TG(26:1_18:1_18:1)	TG	275000000	337000000	382000000	356000000	358000000	346000000	297000000	262000000	297000000	285000000	0.870609
TG(26:1_18:1_20:2)	TG	21300000	28700000	31700000	28600000	28900000	30500000	24300000	23000000	23800000	22200000	0.889368
TG(26:1_18:1_20:3)	TG	5040000	6660000	7760000	1070000	2220000	6950000	4610000	5130000	4500000	1090000	0.979341
TG(26:1_18:1_22:1)	TG	7120000	10200000	3430000	6800000	8560000	4630000	10700000	7910000	6040000	6920000	1.00249
TG(26:1_18:1_22:5)	TG	7810000	15500000	12500000	14000000	16300000	12100000	10100000	7260000	8970000	7950000	0.701558
TG(26:1_18:1_22:6)	TG	4670000	5990000	5220000	5590000	6220000	3830000	4100000	3760000	4260000	3930000	0.717949
TG(26:1_18:1_24:1)	TG	6360000	7160000	2890000	4580000	9490000	2510000	6520000	6000000	5580000	4270000	0.816273
TG(26:1_20:1_24:1)	TG	2180000	3200000	1260000	1730000	3750000	1330000	3810000	2750000	2290000	1950000	1.00083
