# Supplementary material for: CLPTM1L modulates membrane lipid rafts to promote tumor EGFR signaling
Source: Life Metab. 2026 May 20;5(4):loag012. doi: 10.1093/lifemeta/loag012 (PMC13275298; doi:10.1093/lifemeta/loag012)
Supplement: loag012_Supplementary_Data [file loag012_supplementary_data.zip › 10.xlsx]

## Sheet: Sheet1
TCGA Glioma Sample ID	CLPTM1L mRNA	Patient Cohort
TCGA.32.1982	12.6166	CLPTM1L high
TCGA.QH.A6CV	11.6461	CLPTM1L high
TCGA.06.0644	11.3758	CLPTM1L high
TCGA.P5.A5F6	11.3187	CLPTM1L high
TCGA.76.4928	11.3153	CLPTM1L high
TCGA.DU.A7TB	11.262	CLPTM1L high
TCGA.E1.A7YQ	11.2528	CLPTM1L high
TCGA.FG.5963	11.24	CLPTM1L high
TCGA.06.5412	11.207	CLPTM1L high
TCGA.DU.6402	11.183	CLPTM1L high
TCGA.VM.A8C9	11.1729	CLPTM1L high
TCGA.DU.6392	11.132	CLPTM1L high
TCGA.QH.A65S	11.0696	CLPTM1L high
TCGA.06.0130	11.0517	CLPTM1L high
TCGA.S9.A7IS	11.0333	CLPTM1L high
TCGA.FG.A6IZ	11.0322	CLPTM1L high
TCGA.FG.A6J3	11.0076	CLPTM1L high
TCGA.19.1390	10.9994	CLPTM1L high
TCGA.06.5856	10.9991	CLPTM1L high
TCGA.06.0190	10.9703	CLPTM1L high
TCGA.VM.A8CD	10.9588	CLPTM1L high
TCGA.S9.A6WP	10.9564	CLPTM1L high
TCGA.27.1830	10.9438	CLPTM1L high
TCGA.DU.A5TP	10.9265	CLPTM1L high
TCGA.06.0878	10.9212	CLPTM1L high
TCGA.12.5295	10.9151	CLPTM1L high
TCGA.FG.A60L	10.9126	CLPTM1L high
TCGA.DU.A7T6	10.8967	CLPTM1L high
TCGA.06.0210	10.8739	CLPTM1L high
TCGA.06.5416	10.8718	CLPTM1L high
TCGA.P5.A72Z	10.869	CLPTM1L high
TCGA.28.5208	10.8575	CLPTM1L high
TCGA.26.5134	10.8556	CLPTM1L high
TCGA.06.2562	10.8502	CLPTM1L high
TCGA.DU.7006	10.8437	CLPTM1L high
TCGA.12.3653	10.8406	CLPTM1L high
TCGA.32.1970	10.8358	CLPTM1L high
TCGA.HT.7477	10.8331	CLPTM1L high
TCGA.QH.A65X	10.8298	CLPTM1L high
TCGA.28.1753	10.8284	CLPTM1L high
TCGA.76.4927	10.8122	CLPTM1L high
TCGA.27.2528	10.7989	CLPTM1L high
TCGA.P5.A5EX	10.7986	CLPTM1L high
TCGA.DU.A5TT	10.7935	CLPTM1L high
TCGA.06.5410	10.7928	CLPTM1L high
TCGA.06.0125	10.7924	CLPTM1L high
TCGA.06.2557	10.79	CLPTM1L high
TCGA.06.5408	10.7781	CLPTM1L high
TCGA.DB.5277	10.7748	CLPTM1L high
TCGA.DU.A7TD	10.7661	CLPTM1L high
TCGA.06.2563	10.7603	CLPTM1L high
TCGA.12.3650	10.7601	CLPTM1L high
TCGA.41.5651	10.7552	CLPTM1L high
TCGA.DU.5852	10.7465	CLPTM1L high
TCGA.FG.A4MU	10.7332	CLPTM1L high
TCGA.E1.A7YJ	10.7323	CLPTM1L high
TCGA.DU.6406	10.722	CLPTM1L high
TCGA.HT.8011	10.7132	CLPTM1L high
TCGA.DU.7290	10.7115	CLPTM1L high
TCGA.FG.A87N	10.7007	CLPTM1L high
TCGA.F6.A8O4	10.6919	CLPTM1L high
TCGA.06.0238	10.6876	CLPTM1L high
TCGA.76.4931	10.6841	CLPTM1L high
TCGA.19.2625	10.6713	CLPTM1L high
TCGA.FG.A70Z	10.6704	CLPTM1L high
TCGA.DU.A7TJ	10.6697	CLPTM1L high
TCGA.DU.A76L	10.6655	CLPTM1L high
TCGA.DB.5281	10.6643	CLPTM1L high
TCGA.76.4932	10.6608	CLPTM1L high
TCGA.HT.7882	10.6608	CLPTM1L high
TCGA.06.5413	10.6588	CLPTM1L high
TCGA.P5.A77W	10.6587	CLPTM1L high
TCGA.06.2558	10.6397	CLPTM1L high
TCGA.06.5858	10.6388	CLPTM1L high
TCGA.41.4097	10.6347	CLPTM1L high
TCGA.27.1832	10.6231	CLPTM1L high
TCGA.S9.A7J0	10.6179	CLPTM1L high
TCGA.26.5132	10.6138	CLPTM1L high
TCGA.41.3915	10.6132	CLPTM1L high
TCGA.19.2619	10.6068	CLPTM1L high
TCGA.06.5414	10.5857	CLPTM1L high
TCGA.FG.A4MT	10.585	CLPTM1L high
TCGA.HT.7857	10.5837	CLPTM1L high
TCGA.CS.6666	10.5832	CLPTM1L high
TCGA.P5.A5EV	10.5777	CLPTM1L high
TCGA.DU.8161	10.5709	CLPTM1L high
TCGA.FG.A710	10.5648	CLPTM1L high
TCGA.DB.A64O	10.5636	CLPTM1L high
TCGA.28.1747	10.5615	CLPTM1L high
TCGA.QH.A6XC	10.5583	CLPTM1L high
TCGA.06.5411	10.5583	CLPTM1L high
TCGA.06.5859	10.5582	CLPTM1L high
TCGA.14.0817	10.5574	CLPTM1L high
TCGA.DH.A66B	10.5566	CLPTM1L high
TCGA.DU.6394	10.5554	CLPTM1L high
TCGA.P5.A72U	10.5551	CLPTM1L high
TCGA.DU.A6S8	10.5487	CLPTM1L high
TCGA.DU.A5TW	10.5454	CLPTM1L high
TCGA.06.2564	10.5445	CLPTM1L high
TCGA.S9.A6U0	10.5432	CLPTM1L high
TCGA.DU.7292	10.54	CLPTM1L high
TCGA.HT.7471	10.5351	CLPTM1L high
TCGA.HT.8564	10.5303	CLPTM1L high
TCGA.02.2485	10.5282	CLPTM1L high
TCGA.DU.5847	10.524	CLPTM1L high
TCGA.DB.A64W	10.5215	CLPTM1L high
TCGA.QH.A65Z	10.5213	CLPTM1L high
TCGA.19.5960	10.5194	CLPTM1L high
TCGA.QH.A6CS	10.5177	CLPTM1L high
TCGA.DB.A64P	10.516	CLPTM1L high
TCGA.HT.A74H	10.5128	CLPTM1L high
TCGA.E1.A7YL	10.5123	CLPTM1L high
TCGA.RY.A83Y	10.5114	CLPTM1L high
TCGA.S9.A7QX	10.51	CLPTM1L high
TCGA.DU.A5TY	10.5076	CLPTM1L high
TCGA.06.2570	10.5075	CLPTM1L high
TCGA.HT.A617	10.5034	CLPTM1L high
TCGA.DU.8158	10.5028	CLPTM1L high
TCGA.KT.A74X	10.5025	CLPTM1L high
TCGA.FG.6688	10.5016	CLPTM1L high
TCGA.DU.6403	10.4996	CLPTM1L high
TCGA.TQ.A7RK	10.4993	CLPTM1L high
TCGA.14.1823	10.4987	CLPTM1L high
TCGA.06.2565	10.4967	CLPTM1L high
TCGA.06.5418	10.4956	CLPTM1L high
TCGA.06.0129	10.4941	CLPTM1L high
TCGA.76.4929	10.4912	CLPTM1L high
TCGA.HT.8104	10.4899	CLPTM1L high
TCGA.HW.8321	10.4897	CLPTM1L high
TCGA.DU.A5TU	10.4882	CLPTM1L high
TCGA.CS.6188	10.4863	CLPTM1L high
TCGA.19.2620	10.4799	CLPTM1L high
TCGA.S9.A6TS	10.4791	CLPTM1L high
TCGA.HT.7606	10.4776	CLPTM1L high
TCGA.HT.8111	10.4741	CLPTM1L high
TCGA.DB.A4XA	10.4735	CLPTM1L high
TCGA.DU.8165	10.4718	CLPTM1L high
TCGA.06.0882	10.4709	CLPTM1L high
TCGA.P5.A5EU	10.4695	CLPTM1L high
TCGA.TQ.A8XE	10.4661	CLPTM1L high
TCGA.DU.5854	10.4652	CLPTM1L high
TCGA.FG.5964	10.4644	CLPTM1L high
TCGA.DB.A64V	10.4617	CLPTM1L high
TCGA.DH.A7US	10.4608	CLPTM1L high
TCGA.DB.5274	10.4535	CLPTM1L high
TCGA.HT.A618	10.45	CLPTM1L high
TCGA.DU.6542	10.4498	CLPTM1L high
TCGA.E1.A7YY	10.4439	CLPTM1L high
TCGA.S9.A6WD	10.4424	CLPTM1L high
TCGA.DU.7012	10.442	CLPTM1L high
TCGA.08.0386	10.4403	CLPTM1L high
TCGA.76.4926	10.4393	CLPTM1L high
TCGA.E1.A7Z2	10.4344	CLPTM1L high
TCGA.DU.A76K	10.432	CLPTM1L high
TCGA.E1.5318	10.4318	CLPTM1L high
TCGA.DB.5278	10.4291	CLPTM1L high
TCGA.HT.8110	10.4258	CLPTM1L high
TCGA.HW.A5KM	10.4246	CLPTM1L high
TCGA.FG.7636	10.4225	CLPTM1L high
TCGA.DU.7013	10.4206	CLPTM1L high
TCGA.DU.A5TR	10.4173	CLPTM1L high
TCGA.HT.A4DV	10.4158	CLPTM1L high
TCGA.06.1804	10.4147	CLPTM1L high
TCGA.P5.A5ET	10.4142	CLPTM1L high
TCGA.06.2567	10.4141	CLPTM1L high
TCGA.TQ.A7RS	10.4092	CLPTM1L high
TCGA.VW.A7QS	10.4079	CLPTM1L high
TCGA.27.1834	10.4077	CLPTM1L high
TCGA.DU.A7TA	10.4048	CLPTM1L high
TCGA.CS.4944	10.4016	CLPTM1L high
TCGA.F6.A8O3	10.4	CLPTM1L high
TCGA.QH.A6X8	10.3966	CLPTM1L high
TCGA.HT.8015	10.3947	CLPTM1L high
TCGA.S9.A6U5	10.3945	CLPTM1L high
TCGA.DH.5144	10.3933	CLPTM1L high
TCGA.S9.A6WN	10.3928	CLPTM1L high
TCGA.26.5133	10.3873	CLPTM1L high
TCGA.P5.A5EZ	10.386	CLPTM1L high
TCGA.DU.6405	10.3849	CLPTM1L high
TCGA.RY.A83X	10.3817	CLPTM1L high
TCGA.DU.7007	10.3817	CLPTM1L high
TCGA.S9.A6WG	10.3752	CLPTM1L high
TCGA.DU.5874	10.3728	CLPTM1L high
TCGA.HT.7681	10.3722	CLPTM1L high
TCGA.DU.5872	10.3698	CLPTM1L high
TCGA.P5.A5F1	10.3695	CLPTM1L high
TCGA.HT.8013	10.3687	CLPTM1L high
TCGA.QH.A65V	10.3679	CLPTM1L high
TCGA.VM.A8CA	10.3669	CLPTM1L high
TCGA.HT.A5R9	10.3642	CLPTM1L high
TCGA.DU.7010	10.3633	CLPTM1L high
TCGA.DB.A4XB	10.3602	CLPTM1L high
TCGA.P5.A731	10.3579	CLPTM1L high
TCGA.E1.A7YM	10.3559	CLPTM1L high
TCGA.S9.A7J2	10.3557	CLPTM1L high
TCGA.VM.A8CB	10.355	CLPTM1L high
TCGA.QH.A6CZ	10.3516	CLPTM1L high
TCGA.EZ.7264	10.3463	CLPTM1L high
TCGA.DB.A75P	10.3445	CLPTM1L high
TCGA.HT.7478	10.3443	CLPTM1L high
TCGA.DU.A6S3	10.3435	CLPTM1L high
TCGA.06.5415	10.3432	CLPTM1L high
TCGA.HT.8018	10.3425	CLPTM1L high
TCGA.VM.A8CE	10.3416	CLPTM1L high
TCGA.TM.A7C5	10.3377	CLPTM1L high
TCGA.S9.A7IQ	10.3329	CLPTM1L high
TCGA.DH.5143	10.3319	CLPTM1L high
TCGA.FG.A87Q	10.3304	CLPTM1L high
TCGA.S9.A7QZ	10.3295	CLPTM1L high
TCGA.DU.6395	10.3291	CLPTM1L high
TCGA.CS.5397	10.3273	CLPTM1L high
TCGA.HT.7601	10.326	CLPTM1L high
TCGA.CS.6665	10.3226	CLPTM1L high
TCGA.HT.7604	10.3212	CLPTM1L high
TCGA.P5.A733	10.3204	CLPTM1L high
TCGA.12.1597	10.3201	CLPTM1L high
TCGA.DU.7018	10.3194	CLPTM1L high
TCGA.DU.7300	10.3177	CLPTM1L high
TCGA.DU.A76O	10.3167	CLPTM1L high
TCGA.HT.A615	10.3134	CLPTM1L high
TCGA.HT.7476	10.3133	CLPTM1L high
TCGA.S9.A7IY	10.3132	CLPTM1L high
TCGA.S9.A6TV	10.3091	CLPTM1L high
TCGA.HT.A614	10.3079	CLPTM1L high
TCGA.S9.A6WE	10.3024	CLPTM1L high
TCGA.HW.A5KK	10.302	CLPTM1L high
TCGA.HW.7486	10.302	CLPTM1L high
TCGA.DB.A64R	10.2994	CLPTM1L high
TCGA.DH.5141	10.2989	CLPTM1L high
TCGA.CS.5394	10.2986	CLPTM1L high
TCGA.DU.A5TS	10.2976	CLPTM1L high
TCGA.DB.A64U	10.2963	CLPTM1L high
TCGA.WY.A85B	10.2947	CLPTM1L high
TCGA.QH.A86X	10.2941	CLPTM1L high
TCGA.HT.7468	10.2934	CLPTM1L high
TCGA.DU.5849	10.2916	CLPTM1L high
TCGA.TQ.A7RG	10.2912	CLPTM1L high
TCGA.DU.5870	10.2902	CLPTM1L high
TCGA.HT.7469	10.2901	CLPTM1L high
TCGA.DB.A64S	10.288	CLPTM1L high
TCGA.DU.6404	10.2869	CLPTM1L high
TCGA.DB.A75K	10.286	CLPTM1L high
TCGA.HT.A61A	10.2829	CLPTM1L high
TCGA.P5.A5F0	10.28	CLPTM1L high
TCGA.DH.5142	10.2792	CLPTM1L high
TCGA.E1.A7Z3	10.2779	CLPTM1L high
TCGA.19.4065	10.2768	CLPTM1L high
TCGA.HT.7690	10.2759	CLPTM1L high
TCGA.FG.7638	10.2755	CLPTM1L high
TCGA.HT.7480	10.2745	CLPTM1L low
TCGA.CS.6668	10.2728	CLPTM1L low
TCGA.E1.A7YS	10.2696	CLPTM1L low
TCGA.TQ.A7RN	10.2695	CLPTM1L low
TCGA.HW.8322	10.2683	CLPTM1L low
TCGA.QH.A6CX	10.2659	CLPTM1L low
TCGA.HT.7603	10.2651	CLPTM1L low
TCGA.S9.A6TU	10.2642	CLPTM1L low
TCGA.DU.5855	10.2629	CLPTM1L low
TCGA.DB.A75O	10.2615	CLPTM1L low
TCGA.HT.A5R7	10.2587	CLPTM1L low
TCGA.FG.8189	10.2525	CLPTM1L low
TCGA.S9.A7R1	10.2521	CLPTM1L low
TCGA.DB.A64L	10.2516	CLPTM1L low
TCGA.DU.6400	10.2495	CLPTM1L low
TCGA.E1.5305	10.2494	CLPTM1L low
TCGA.DU.6397	10.2491	CLPTM1L low
TCGA.S9.A6WQ	10.2483	CLPTM1L low
TCGA.FG.7634	10.2474	CLPTM1L low
TCGA.FG.8186	10.2474	CLPTM1L low
TCGA.DU.6410	10.2442	CLPTM1L low
TCGA.HT.7875	10.2425	CLPTM1L low
TCGA.S9.A6U1	10.24	CLPTM1L low
TCGA.DU.7014	10.238	CLPTM1L low
TCGA.DH.A66F	10.2359	CLPTM1L low
TCGA.FG.A4MY	10.2356	CLPTM1L low
TCGA.CS.6669	10.2325	CLPTM1L low
TCGA.DB.A4XG	10.2322	CLPTM1L low
TCGA.DB.5270	10.2205	CLPTM1L low
TCGA.HW.7490	10.2198	CLPTM1L low
TCGA.DU.6408	10.2194	CLPTM1L low
TCGA.E1.5322	10.216	CLPTM1L low
TCGA.HT.7858	10.2159	CLPTM1L low
TCGA.HT.8012	10.2155	CLPTM1L low
TCGA.FG.7643	10.2121	CLPTM1L low
TCGA.TQ.A7RW	10.2112	CLPTM1L low
TCGA.CS.4938	10.2095	CLPTM1L low
TCGA.DU.6407	10.2088	CLPTM1L low
TCGA.HT.7686	10.2077	CLPTM1L low
TCGA.WY.A85C	10.2069	CLPTM1L low
TCGA.TQ.A7RR	10.2033	CLPTM1L low
TCGA.HT.8558	10.2013	CLPTM1L low
TCGA.CS.6186	10.2009	CLPTM1L low
TCGA.QH.A6CU	10.1967	CLPTM1L low
TCGA.TM.A84S	10.1942	CLPTM1L low
TCGA.QH.A6X5	10.1939	CLPTM1L low
TCGA.QH.A6CY	10.1927	CLPTM1L low
TCGA.DU.7294	10.1925	CLPTM1L low
TCGA.HT.7616	10.1911	CLPTM1L low
TCGA.HT.7676	10.1905	CLPTM1L low
TCGA.HT.7687	10.1902	CLPTM1L low
TCGA.S9.A6WH	10.1902	CLPTM1L low
TCGA.32.5222	10.1885	CLPTM1L low
TCGA.HW.A5KJ	10.1868	CLPTM1L low
TCGA.DU.6393	10.1841	CLPTM1L low
TCGA.DU.8168	10.1829	CLPTM1L low
TCGA.R8.A6ML	10.1802	CLPTM1L low
TCGA.R8.A6MK	10.1801	CLPTM1L low
TCGA.WY.A85D	10.1784	CLPTM1L low
TCGA.CS.4942	10.1778	CLPTM1L low
TCGA.HW.8320	10.1775	CLPTM1L low
TCGA.DU.6396	10.1764	CLPTM1L low
TCGA.HT.7605	10.1759	CLPTM1L low
TCGA.HT.7902	10.1754	CLPTM1L low
TCGA.DU.7008	10.1729	CLPTM1L low
TCGA.DB.5279	10.1711	CLPTM1L low
TCGA.FG.8181	10.1696	CLPTM1L low
TCGA.CS.5390	10.1682	CLPTM1L low
TCGA.P5.A72X	10.1649	CLPTM1L low
TCGA.HT.7880	10.1609	CLPTM1L low
TCGA.QH.A6X4	10.1598	CLPTM1L low
TCGA.S9.A7R4	10.157	CLPTM1L low
TCGA.HT.A5RB	10.1566	CLPTM1L low
TCGA.TQ.A7RF	10.1565	CLPTM1L low
TCGA.HT.7609	10.1555	CLPTM1L low
TCGA.DB.A64Q	10.1503	CLPTM1L low
TCGA.DB.A75M	10.1472	CLPTM1L low
TCGA.HT.7611	10.1462	CLPTM1L low
TCGA.DU.7302	10.1434	CLPTM1L low
TCGA.DU.8162	10.1434	CLPTM1L low
TCGA.P5.A735	10.1405	CLPTM1L low
TCGA.S9.A6U6	10.1398	CLPTM1L low
TCGA.DU.8164	10.1392	CLPTM1L low
TCGA.CS.6670	10.1351	CLPTM1L low
TCGA.P5.A736	10.1337	CLPTM1L low
TCGA.CS.5396	10.1331	CLPTM1L low
TCGA.HT.8019	10.1319	CLPTM1L low
TCGA.HW.7491	10.1302	CLPTM1L low
TCGA.DU.8167	10.1301	CLPTM1L low
TCGA.HT.7860	10.1294	CLPTM1L low
TCGA.DB.5273	10.1286	CLPTM1L low
TCGA.DU.7306	10.127	CLPTM1L low
TCGA.W9.A837	10.1264	CLPTM1L low
TCGA.DU.7009	10.124	CLPTM1L low
TCGA.26.1442	10.1239	CLPTM1L low
TCGA.S9.A6TX	10.1204	CLPTM1L low
TCGA.FG.A60J	10.1196	CLPTM1L low
TCGA.S9.A7J1	10.119	CLPTM1L low
TCGA.DU.7309	10.1188	CLPTM1L low
TCGA.HT.A616	10.118	CLPTM1L low
TCGA.HT.7467	10.1133	CLPTM1L low
TCGA.HT.7695	10.1102	CLPTM1L low
TCGA.DU.A7TG	10.1097	CLPTM1L low
TCGA.HW.7489	10.1061	CLPTM1L low
TCGA.FG.8185	10.106	CLPTM1L low
TCGA.06.2559	10.1008	CLPTM1L low
TCGA.IK.7675	10.0999	CLPTM1L low
TCGA.HT.7881	10.0936	CLPTM1L low
TCGA.DU.7015	10.0935	CLPTM1L low
TCGA.E1.5319	10.0928	CLPTM1L low
TCGA.DU.5851	10.0927	CLPTM1L low
TCGA.S9.A7IZ	10.0903	CLPTM1L low
TCGA.HT.7608	10.0864	CLPTM1L low
TCGA.HT.A61B	10.0851	CLPTM1L low
TCGA.HT.7481	10.0821	CLPTM1L low
TCGA.DU.6399	10.0821	CLPTM1L low
TCGA.HT.7479	10.082	CLPTM1L low
TCGA.P5.A5EY	10.0817	CLPTM1L low
TCGA.HT.7856	10.0759	CLPTM1L low
TCGA.FG.A4MW	10.0755	CLPTM1L low
TCGA.FG.A713	10.0755	CLPTM1L low
TCGA.HT.7689	10.0745	CLPTM1L low
TCGA.HT.A74J	10.0729	CLPTM1L low
TCGA.FG.5962	10.0724	CLPTM1L low
TCGA.TM.A84R	10.072	CLPTM1L low
TCGA.FG.A70Y	10.0674	CLPTM1L low
TCGA.IK.8125	10.0668	CLPTM1L low
TCGA.HT.7470	10.0638	CLPTM1L low
TCGA.R8.A6MO	10.0631	CLPTM1L low
TCGA.HT.7472	10.0591	CLPTM1L low
TCGA.P5.A737	10.0591	CLPTM1L low
TCGA.P5.A730	10.0542	CLPTM1L low
TCGA.CS.4943	10.0542	CLPTM1L low
TCGA.HT.8106	10.053	CLPTM1L low
TCGA.E1.A7YH	10.0501	CLPTM1L low
TCGA.HT.7620	10.0477	CLPTM1L low
TCGA.DU.8163	10.0467	CLPTM1L low
TCGA.DU.A76R	10.0451	CLPTM1L low
TCGA.HT.7855	10.0443	CLPTM1L low
TCGA.12.3652	10.0441	CLPTM1L low
TCGA.DB.5276	10.0435	CLPTM1L low
TCGA.TQ.A7RV	10.0333	CLPTM1L low
TCGA.HT.7877	10.0321	CLPTM1L low
TCGA.HW.7495	10.0261	CLPTM1L low
TCGA.DU.7298	10.0255	CLPTM1L low
TCGA.P5.A77X	10.025	CLPTM1L low
TCGA.DB.A4XH	10.0244	CLPTM1L low
TCGA.DU.5871	10.022	CLPTM1L low
TCGA.06.5417	10.0205	CLPTM1L low
TCGA.P5.A781	10.0204	CLPTM1L low
TCGA.FG.6691	10.0198	CLPTM1L low
TCGA.HT.8113	10.0198	CLPTM1L low
TCGA.TQ.A7RQ	10.0188	CLPTM1L low
TCGA.HT.A5R5	10.016	CLPTM1L low
TCGA.FG.8188	10.0149	CLPTM1L low
TCGA.DB.A75L	10.0138	CLPTM1L low
TCGA.S9.A6TY	10.0109	CLPTM1L low
TCGA.VM.A8C8	10.0073	CLPTM1L low
TCGA.P5.A5EW	10.0068	CLPTM1L low
TCGA.FG.7637	10.003	CLPTM1L low
TCGA.E1.5303	10.0007	CLPTM1L low
TCGA.HT.8109	9.98787	CLPTM1L low
TCGA.VV.A829	9.98753	CLPTM1L low
TCGA.HW.7487	9.98751	CLPTM1L low
TCGA.HT.7677	9.98653	CLPTM1L low
TCGA.DB.A4XD	9.98432	CLPTM1L low
TCGA.HT.7483	9.98364	CLPTM1L low
TCGA.HT.7688	9.98267	CLPTM1L low
TCGA.HT.7607	9.98244	CLPTM1L low
TCGA.DB.A4XF	9.97911	CLPTM1L low
TCGA.DU.7019	9.97752	CLPTM1L low
TCGA.QH.A6CW	9.9774	CLPTM1L low
TCGA.HT.7691	9.97261	CLPTM1L low
TCGA.DU.7301	9.9725	CLPTM1L low
TCGA.RY.A845	9.96871	CLPTM1L low
TCGA.P5.A5F2	9.96519	CLPTM1L low
TCGA.VV.A86M	9.95844	CLPTM1L low
TCGA.FG.8187	9.95558	CLPTM1L low
TCGA.E1.A7YN	9.95457	CLPTM1L low
TCGA.HT.7473	9.95444	CLPTM1L low
TCGA.HT.7694	9.9534	CLPTM1L low
TCGA.DH.5140	9.95006	CLPTM1L low
TCGA.P5.A5F4	9.94867	CLPTM1L low
TCGA.E1.5311	9.94418	CLPTM1L low
TCGA.RY.A843	9.94193	CLPTM1L low
TCGA.HT.7482	9.94189	CLPTM1L low
TCGA.HT.7854	9.93997	CLPTM1L low
TCGA.CS.5393	9.93623	CLPTM1L low
TCGA.FG.6690	9.93527	CLPTM1L low
TCGA.DU.6401	9.934	CLPTM1L low
TCGA.HW.7493	9.9334	CLPTM1L low
TCGA.QH.A6XA	9.93336	CLPTM1L low
TCGA.QH.A870	9.93244	CLPTM1L low
TCGA.HT.7879	9.93068	CLPTM1L low
TCGA.VM.A8CH	9.92879	CLPTM1L low
TCGA.16.0846	9.92798	CLPTM1L low
TCGA.HT.8107	9.92308	CLPTM1L low
TCGA.DU.5853	9.92095	CLPTM1L low
TCGA.FG.8182	9.91742	CLPTM1L low
TCGA.DB.A4XE	9.91588	CLPTM1L low
TCGA.DB.5280	9.91303	CLPTM1L low
TCGA.HT.7693	9.91081	CLPTM1L low
TCGA.DU.7011	9.90897	CLPTM1L low
TCGA.RY.A83Z	9.90837	CLPTM1L low
TCGA.S9.A6U9	9.90692	CLPTM1L low
TCGA.DU.A7TI	9.90087	CLPTM1L low
TCGA.S9.A7R8	9.90073	CLPTM1L low
TCGA.DU.A6S2	9.89004	CLPTM1L low
TCGA.HT.8114	9.88932	CLPTM1L low
TCGA.FG.7641	9.88163	CLPTM1L low
TCGA.HT.8010	9.87737	CLPTM1L low
TCGA.DH.A66D	9.87582	CLPTM1L low
TCGA.QH.A6X9	9.87299	CLPTM1L low
TCGA.DU.7304	9.86927	CLPTM1L low
TCGA.E1.A7YW	9.85874	CLPTM1L low
TCGA.HT.7684	9.85857	CLPTM1L low
TCGA.HT.7485	9.8577	CLPTM1L low
TCGA.HW.8319	9.85504	CLPTM1L low
TCGA.HT.7680	9.8505	CLPTM1L low
TCGA.DB.A4X9	9.84983	CLPTM1L low
TCGA.HT.7602	9.84767	CLPTM1L low
TCGA.E1.5307	9.8391	CLPTM1L low
TCGA.HT.7610	9.83561	CLPTM1L low
TCGA.E1.A7Z6	9.8218	CLPTM1L low
TCGA.DU.8166	9.81887	CLPTM1L low
TCGA.HT.7874	9.8148	CLPTM1L low
TCGA.HT.A74L	9.81379	CLPTM1L low
TCGA.DH.A66G	9.80768	CLPTM1L low
TCGA.HT.7692	9.80529	CLPTM1L low
TCGA.FG.6689	9.79549	CLPTM1L low
TCGA.E1.A7YI	9.78746	CLPTM1L low
TCGA.FG.8191	9.74607	CLPTM1L low
TCGA.HT.A74O	9.72905	CLPTM1L low
TCGA.HT.7884	9.72299	CLPTM1L low
TCGA.DB.A64X	9.70074	CLPTM1L low
TCGA.HT.7474	9.68975	CLPTM1L low
TCGA.HT.7475	9.6721	CLPTM1L low
TCGA.P5.A72W	9.62824	CLPTM1L low
TCGA.HT.8105	9.62743	CLPTM1L low
TCGA.TQ.A7RH	9.62441	CLPTM1L low
TCGA.DB.A4XC	9.61031	CLPTM1L low
TCGA.DB.5275	9.59241	CLPTM1L low
TCGA.P5.A780	9.58031	CLPTM1L low
TCGA.FG.A4MX	9.53032	CLPTM1L low
TCGA.27.1831	9.51668	CLPTM1L low
TCGA.FG.5965	9.45931	CLPTM1L low
TCGA.E1.5304	9.41612	CLPTM1L low
TCGA.E1.5302	9.38078	CLPTM1L low
TCGA.E1.A7YV	9.32579	CLPTM1L low
TCGA.HT.7873	9.2661	CLPTM1L low
